# Supplementary material for: INFEKTA—An agent-based model for transmission of infectious diseases: The COVID-19 case in Bogotá, Colombia
Source: PLoS One. 2021 Feb 19;16(2):e0245787. doi: 10.1371/journal.pone.0245787 (PMC7894857; doi:10.1371/journal.pone.0245787)
Supplement: S1 File — A repository containing the source code of the simulator and a technical report explaining the modeling methodology is available at INFEKTA github. (ZIP) [file pone.0245787.s001.zip]

Archive with 18 entries (18 files):
- references.bib
- plos_latex_template.tex
- plos2015.bst
- emoji-table.def
- images/Fig1.pdf
- images/Fig2.pdf
- images/Fig3.pdf
- images/Fig4.pdf
- images/Fig5.pdf
- images/Fig6.pdf
- images/Fig1.tiff
- images/Fig2.tiff
- images/Fig3.tiff
- images/Fig4.tiff
- images/Fig5.tiff
- images/Fig6.tiff
- images/Fig7.tiff
- images/Fig7.pdf
