# Supplementary material for: INFEKTA—An agent-based model for transmission of infectious diseases: The COVID-19 case in Bogotá, Colombia
Source: PLoS One. 2021 Feb 19;16(2):e0245787. doi: 10.1371/journal.pone.0245787 (PMC7894857; doi:10.1371/journal.pone.0245787)
Supplement: S1 File — A repository containing the source code of the simulator and a technical report explaining the modeling methodology is available at INFEKTA github. (ZIP) [file pone.0245787.s001.zip › references.bib]

@article{luke2012systems,
  title={Systems science methods in public health: dynamics, networks, and agents},
  author={Luke, Douglas A and Stamatakis, Katherine A},
  journal={Annual review of public health},
  volume={33},
  pages={357--376},
  year={2012},
  publisher={Annual Reviews}
}

@article{kermack1927contribution,
  title={A contribution to the mathematical theory of epidemics},
  author={Kermack, William Ogilvy and McKendrick, Anderson G},
  journal={Proceedings of the royal society of london. Series A, Containing papers of a mathematical and physical character},
  volume={115},
  number={772},
  pages={700--721},
  year={1927},
  publisher={The Royal Society London}
}


@article{ladyman2013complex,
  title={What is a complex system?},
  author={Ladyman, James and Lambert, James and Wiesner, Karoline},
  journal={European Journal for Philosophy of Science},
  volume={3},
  number={1},
  pages={33--67},
  year={2013},
  publisher={Springer}
}


@article{galea2010causal,
  title={Causal thinking and complex system approaches in epidemiology},
  author={Galea, Sandro and Riddle, Matthew and Kaplan, George A},
  journal={International journal of epidemiology},
  volume={39},
  number={1},
  pages={97--106},
  year={2010},
  publisher={Oxford University Press}
}

@article{lessler2015seven,
  title={Seven challenges for model-driven data collection in experimental and observational studies},
  author={Lessler, J and Edmunds, WJ and Halloran, ME and Hollingsworth, TD and Lloyd, AL},
  journal={Epidemics},
  volume={10},
  pages={78--82},
  year={2015},
  publisher={Elsevier}
}

@article{hunter2018open,
  title={An open-data-driven agent-based model to simulate infectious disease outbreaks},
  author={Hunter, Elizabeth and Mac Namee, Brian and Kelleher, John},
  journal={PloS one},
  volume={13},
  number={12},
  year={2018},
  publisher={Public Library of Science}
}

@article{van2013modelling,
  title={Modelling the transmission of healthcare associated infections: a systematic review},
  author={van Kleef, Esther and Robotham, Julie V and Jit, Mark and Deeny, Sarah R and Edmunds, William J},
  journal={BMC infectious diseases},
  volume={13},
  number={1},
  pages={294},
  year={2013},
  publisher={Springer}
}

@article{jit2011modelling,
  title={Modelling the epidemiology of infectious diseases for decision analysis},
  author={Jit, Mark and Brisson, Marc},
  journal={Pharmacoeconomics},
  volume={29},
  number={5},
  pages={371--386},
  year={2011},
  publisher={Springer}
}


@article{willem2017lessons,
  title={Lessons from a decade of individual-based models for infectious disease transmission: a systematic review (2006-2015)},
  author={Willem, Lander and Verelst, Frederik and Bilcke, Joke and Hens, Niel and Beutels, Philippe},
  journal={BMC infectious diseases},
  volume={17},
  number={1},
  pages={612},
  year={2017},
  publisher={Springer}
}

@article{salathe2010dynamics,
  title={Dynamics and control of diseases in networks with community structure},
  author={Salath{\'e}, Marcel and Jones, James H},
  journal={PLoS computational biology},
  volume={6},
  number={4},
  year={2010},
  publisher={Public Library of Science}
}

@article{mossong2008social,
  title={Social contacts and mixing patterns relevant to the spread of infectious diseases},
  author={Mossong, Jo{\"e}l and Hens, Niel and Jit, Mark and Beutels, Philippe and Auranen, Kari and Mikolajczyk, Rafael and Massari, Marco and Salmaso, Stefania and Tomba, Gianpaolo Scalia and Wallinga, Jacco and others},
  journal={PLoS medicine},
  volume={5},
  number={3},
  year={2008},
  publisher={Public Library of Science}
}

@article{garnett2011mathematical,
  title={Mathematical models in the evaluation of health programmes},
  author={Garnett, Geoffrey P and Cousens, Simon and Hallett, Timothy B and Steketee, Richard and Walker, Neff},
  journal={The Lancet},
  volume={378},
  number={9790},
  pages={515--525},
  year={2011},
  publisher={Elsevier}
}

@book{borshchev2013big,
  title={The big book of simulation modeling: multimethod modeling with AnyLogic 6},
  author={Borshchev, Andrei},
  year={2013},
  publisher={AnyLogic North America}
}


@article{rodriguez2019simulacion,
  title={Simulaci{\'o}n de comportamientos de sistemas distribuidos para obtener robustez y Auto-recuperaci{\'o}n de fallas},
  author={Rodr{\'\i}guez, Arles and G{\'o}mez, Jonatan and others},
  journal={Di{\'a}logos sobre investigaci{\'o}n},
  year={2019},
  publisher={Fundaci{\'o}n Universitaria Konrad Lorenz}
}

@article{Balaji2010,
author = {Balaji, P. G. and Srinivasan, D.},
file = {:C$\backslash$:/Users/Arles/AppData/Local/Mendeley Ltd./Mendeley Desktop/Downloaded/Balaji, Srinivasan - 2010 - An introduction to multi-agent systems(2).pdf:pdf},
isbn = {9783642144349},
issn = {1860949X},
journal = {Studies in Computational Intelligence},
keywords = {Agent architecture,Coordination strategies and MAS communication,Multi-agent systems},
pages = {1--27},
title = {{An introduction to multi-agent systems}},
volume = {310},
year = {2010}
}

@article{Rousset2016,
author = {Rousset, Alban and Herrmann, B{\'{e}}n{\'{e}}dicte and Lang, Christophe and Philippe, Laurent},
doi = {10.1016/j.cosrev.2016.08.001},
file = {:C$\backslash$:/Users/Arles/AppData/Local/Mendeley Ltd./Mendeley Desktop/Downloaded/Rousset et al. - 2016 - A survey on parallel and distributed multi-agent systems for high performance computing simulations.pdf:pdf},
isbn = {1574-0137},
issn = {15740137},
journal = {Computer Science Review},
keywords = {High performance computing,MAS,Multi-agent simulation,Parallelism},
mendeley-groups = {Blockchain},
pages = {27--46},
pmid = {7060356},
publisher = {Elsevier Inc.},
title = {{A survey on parallel and distributed multi-agent systems for high performance computing simulations}},
volume = {22},
year = {2016}
}

@book{Russell2010,
address = {New Jersey},
author = {Russell, Stuart and Norvig, Peter},
edition = {Third},
isbn = {978-0-13-604259-4},
pages = {1152},
publisher = {Prentice-Hall},
title = {{Artificial intelligence a modern approach}},
year = {2010}
}

@book{borshchev2013big,
  title={The big book of simulation modeling: multimethod modeling with AnyLogic 6},
  author={Borshchev, Andrei},
  year={2013},
  publisher={AnyLogic North America}
}

@inproceedings{Rodriguez2015b,
address = {Boston MA, USA},
author = {Rodr{\'{i}}guez, Arles and G{\'{o}}mez, Jonatan and Diaconescu, Ada},
booktitle = {2015 IEEE 9th International Conference on Self-Adaptive and Self-Organizing Systems},
doi = {10.1109/SASO.2015.20},
editor = {IEEE},
file = {:C$\backslash$:/Users/Arles/AppData/Local/Mendeley Ltd./Mendeley Desktop/Downloaded/Rodriguez, Gomez, Diaconescu - 2015 - Foraging-Inspired Self-Organisation for Terrain Exploration with Failure-Prone Agents(2).pdf:pdf},
isbn = {978-1-4673-7535-1},
issn = {19493681},
keywords = {-self-organising systems,agent systems,decentralized control,failures,foraging,information gathering and,information gathering and sharing,mobile sensors,multi-,multi-agent systems,reliability,self-organising systems,sharing,terrain exploration},
month = {sep},
pages = {121--130},
publisher = {IEEE},
title = {{Foraging-Inspired Self-Organisation for Terrain Exploration with Failure-Prone Agents}},
volume = {2015-Octob},
year = {2015}
}

@phdthesis{Rodriguez2011c,
author = {Rodriguez, Arles and Gomez, Jonatan},
keywords = {Auto-recuperaci{\'{o}}n,Autonomic computing,Computaci{\'{o}}n auton{\'{o}}mica,Computaci{\'{o}}n evolutiva / Multiagent systems,Evolutionary computing,Fallas en programas,Inteligencia de enjambres,Juegos de lenguaje,Language games,Program failures,Self-healing,Sistemas multiagente,Swarm intelligence,Termitas,Termites},
school = {Universidad Nacional de Colombia},
title = {{Termites system with self-healing based on autonomic computing}},
type = {Mg. Eng Thesis.},
year = {2011}
}
@inproceedings{RodriguezPortela:2011:MFD:2001858.2001861,
address = {New York, NY, USA},
author = {{Rodriguez Portela}, Arles Ernesto and {G{\'{o}}mez Perdomo}, Jonatan and Portela, AE Rodriguez and Rodriguez, Arles and G{\'{o}}mez, Jonatan},
booktitle = {Proceedings of the 13th annual conference companion on Genetic and evolutionary computation},
editor = {{Gecco 2011}},
file = {:C$\backslash$:/Users/Arles/AppData/Local/Mendeley Ltd./Mendeley Desktop/Downloaded/Portela - 2011 - Mechanism of failure diagnosis based on language games and q-learning over a termites simulator.pdf:pdf},
isbn = {978-1-4503-0690-4},
keywords = {agents that look for,carry,failure diagnosis,food,language games,multiagent environment,q-learning,termites are modeled as,termites simulator},
number = {August 2004},
pages = {3--4},
publisher = {ACM},
series = {GECCO '11},
title = {{Mechanism of failure diagnosis based on language games and q-learning over a termites simulator}},
year = {2011}
}

@inproceedings{Rodriguez2011b,
author = {Rodriguez, Arles and Gomez, Jonatan},
booktitle = {2011 6th Colombian Computing Congress CCC},
doi = {10.1109/COLOMCC.2011.5936316},
isbn = {9781457702853},
pages = {1--6},
publisher = {IEEE},
title = {{Survey: Termites system with self-healing based on autonomic computing}},
year = {2011}
}

@incollection{Rodriguez2016,
address = {Cham},
author = {Rodr{\'{i}}guez, Arles and G{\'{o}}mez, Jonatan and Diaconescu, Ada},
booktitle = {Lecture Notes in Computer Science (including subseries Lecture Notes in Artificial Intelligence and Lecture Notes in Bioinformatics)},
doi = {10.1007/978-3-319-62428-0_7},
editor = {Pichardo-Lagunas, Obdulia and Miranda-Jim{\'{e}}nez, Sabino},
file = {:C$\backslash$:/Users/Arles/AppData/Local/Mendeley Ltd./Mendeley Desktop/Downloaded/Rodriguez, Gomez, Diaconescu - 2016 - Exploring Complex Networks with Failure-prone Agents.pdf:pdf},
isbn = {9783319624273},
issn = {16113349},
pages = {81--98},
publisher = {Lecture Notes In Computer Science},
title = {{Exploring Complex Networks with Failure-Prone Agents}},
volume = {10062 LNAI},
year = {2017}
}

@

@inproceedings{Rodriguez2012,
author = {Rodriguez, Arles and Gomez, Jonatan},
booktitle = {2012 7th Colombian Computing Congress (CCC)},
file = {:C$\backslash$:/Users/Arles/AppData/Local/Mendeley Ltd./Mendeley Desktop/Downloaded/Rodriguez et al. - 2012 - Increasing programs self-healing on a multi-agent environment of termites.pdf:pdf},
isbn = {978-1-4673-1476-3},
month = {oct},
pages = {1--6},
publisher = {IEEE},
title = {{Increasing programs self-healing on a multi-agent environment of termites}},
year = {2012}
}

@incollection{Rodriguez2017b,
address = {Cham},
author = {Rodr{\'{i}}guez, Arles and G{\'{o}}mez, Jonatan and Diaconescu, Ada},
booktitle = {Advances in Practical Applications of Cyber-Physical Multi-Agent Systems: The PAAMS Collection: 15th International Conference, PAAMS 2017, Porto, Portugal, June 21-23, 2017, Proceedings},
doi = {10.1007/978-3-319-59930-4_18},
editor = {Demazeau, Yves and Davidsson, Paul and Bajo, Javier and Vale, Zita},
file = {:C$\backslash$:/Users/Arles/AppData/Local/Mendeley Ltd./Mendeley Desktop/Downloaded/Rodr{\'{i}}guez, G{\'{o}}mez, Diaconescu - 2017 - Replication-Based Self-healing of Mobile Agents Exploring Complex Networks.pdf:pdf},
isbn = {978-3-319-59930-4},
keywords = {complex networks,data synchronisation,distributed system,exploration,multi-agent systems,replication,self-healing failures},
pages = {222--233},
publisher = {Springer International Publishing},
title = {{Replication-Based Self-healing of Mobile Agents Exploring Complex Networks}},
year = {2017}
}

@inproceedings{Rodriguez2015a,
author = {Rodriguez, Arles and Gomez, Jonatan and Diaconescu, Ada},
booktitle = {Proceedings of the European Conference on Artificial Life 2015, At The University of York UK},
file = {:C$\backslash$:/Users/Arles/AppData/Local/Mendeley Ltd./Mendeley Desktop/Downloaded/Rodr{\'{i}}guez et al. - 2015 - Towards Failure-Resistant Mobile Distributed Systems Inspired by Swarm Intelligence and Trophallaxis(2).pdf:pdf},
isbn = {9780262330275},
pages = {448--455},
title = {{Towards Failure-Resistant Mobile Distributed Systems Inspired by Swarm Intelligence and Trophallaxis}},
year = {2015}
}

@incollection{Rodriguez2017b,
address = {Cham},
author = {Rodr{\'{i}}guez, Arles and G{\'{o}}mez, Jonatan and Diaconescu, Ada},
booktitle = {Advances in Practical Applications of Cyber-Physical Multi-Agent Systems: The PAAMS Collection: 15th International Conference, PAAMS 2017, Porto, Portugal, June 21-23, 2017, Proceedings},
doi = {10.1007/978-3-319-59930-4_18},
editor = {Demazeau, Yves and Davidsson, Paul and Bajo, Javier and Vale, Zita},
file = {:C$\backslash$:/Users/Arles/AppData/Local/Mendeley Ltd./Mendeley Desktop/Downloaded/Rodr{\'{i}}guez, G{\'{o}}mez, Diaconescu - 2017 - Replication-Based Self-healing of Mobile Agents Exploring Complex Networks.pdf:pdf},
isbn = {978-3-319-59930-4},
keywords = {complex networks,data synchronisation,distributed system,exploration,multi-agent systems,replication,self-healing failures},
pages = {222--233},
publisher = {Springer International Publishing},
title = {{Replication-Based Self-healing of Mobile Agents Exploring Complex Networks}},
year = {2017}
}

@article{Rodriguez2019,
author = {Rodr{\'{i}}guez, Arles and Botina, Nathaly and G{\'{o}}mez, Jonatan and Diaconescu, Ada},
doi = {10.3233/JIFS-179053},
editor = {Pinto, David and Singh, Vivek},
file = {:C$\backslash$:/Users/Arles/AppData/Local/Mendeley Ltd./Mendeley Desktop/Downloaded/Rodr{\'{i}}guez et al. - 2019 - Improving data collection in complex networks with failure-prone agents via local marking.pdf:pdf},
issn = {18758967},
journal = {Journal of Intelligent and Fuzzy Systems},
keywords = {Complex networks,Data collection,Failure-prone mobile agents,Local marking},
month = {may},
number = {5},
pages = {5081--5089},
title = {{Improving data collection in complex networks with failure-prone agents via local marking}},
volume = {36},
year = {2019}
}


@incollection{Rodriguez2017a,
address = {Cham},
author = {Rodr{\'{i}}guez, Arles and G{\'{o}}mez, Jonatan and Diaconescu, Ada},
booktitle = {Advances in Practical Applications of Cyber-Physical Multi-Agent Systems: The PAAMS Collection: 15th International Conference, PAAMS 2017, Porto, Portugal, June 21-23, 2017, Proceedings},
editor = {Demazeau, Yves and Davidsson, Paul and Bajo, Javier and Vale, Zita},
file = {:C$\backslash$:/Users/Arles/AppData/Local/Mendeley Ltd./Mendeley Desktop/Downloaded/Rodr{\'{i}}guez, G{\'{o}}mez, Diaconescu - 2017 - Towards a Self-healing Multi-agent Platform for Distributed Data Management(2).pdf:pdf},
isbn = {978-3-319-59930-4},
keywords = {data-management tasks,multi-agent,self-healing,simulation},
pages = {350--354},
publisher = {Springer International Publishing},
title = {{Towards a Self-healing Multi-agent Platform for Distributed Data Management}},
year = {2017}
}

@inproceedings{Rodriguez2011a,
address = {Paris},
author = {Rodriguez, Arles and Gomez, Jonatan},
booktitle = {Advances in Artificial Life, ECAL 2011 Proceedings of the Eleventh European Conference on the Synthesis and Simulation of Living Systems},
editor = {{Tom Lenaerts}, Mario Giacobini, Hugues Bersini, Paul Bourgine, Marco Dorigo and Ren{\'{e}} Doursat},
keywords = {agents,evolutionary computing.,language games,programs self-healing},
pages = {664--671},
publisher = {MIT Press},
title = {{Programs self-­healing over a termites simulator based on language games and evolutionary computing}},
year = {2011}
}

@article{Rodriguez2011,
author = {Rodriguez, Arles and Gomez, Jonatan},
journal = {Avances en Sistemas e Informatica},
keywords = {Algoritmos evolutivos,Resoluci{\'{o}}n de objetivos,computador,evoluci{\'{o}}n de programas de movimiento.,simulaci{\'{o}}n por,sistemas multiagente},
number = {1},
pages = {93--100},
title = {{Algoritmo evolutivo basado en reglas locales para resolucion de objetivos sobre agentes en un entorno simulado}},
url = {http://redalyc.uaemex.mx/redalyc/pdf/1331/133117278011.pdf},
volume = {8},
year = {2011}
}

@book{VanDerHofstad2016,
author = {{Van Der Hofstad}, Remco},
booktitle = {Available on http://www. win. tue. nl/rhofstad/NotesRGCN. pdf},
file = {:C$\backslash$:/Users/Arles/AppData/Local/Mendeley Ltd./Mendeley Desktop/Downloaded/Van Der Hofstad - 2016 - Random Graphs and Complex Networks Vol. I(5).pdf:pdf},
isbn = {978-1-107-17287-6},
pages = {321},
publisher = {Cambridge Series in Statistical and Probabilistic Mathematics},
title = {{Random Graphs and Complex Networks Vol. I.}},
volume = {I},
year = {2017}
}

@inproceedings{ICWSM09154,
author = {Mathieu Bastian and Sebastien Heymann and Mathieu Jacomy},
title = {Gephi: An Open Source Software for Exploring and Manipulating Networks},
conference = {International AAAI Conference on Weblogs and Social Media},
year = {2009},
}

@article{NguyenVu2011,
file = {:C$\backslash$:/Users/Arles/AppData/Local/Mendeley Ltd./Mendeley Desktop/Downloaded/Nguyen Vu et al. - 2011 - Combining trust and self-organization for robust maintaining of information coherence in disturbed MAS(2).pdf:pdf},
isbn = {9780769545424},
issn = {1949-3673},
journal = {Proceedings - 2011 5th IEEE International Conference on Self-Adaptive and Self-Organizing Systems, SASO 2011},
keywords = {Coherence,Mapping,Multi-Agents System,Robustness,Self-organizing,Trust,TrustNet},
pages = {178--187},
title = {{Combining trust and self-organization for robust maintaining of information coherence in disturbed MAS}},
year = {2011}
}

@Inbook{Escobar-Ospina2019,
author="Escobar-Ospina, Mar{\'i}a Elena
and G{\'o}mez, Jonatan",
editor="Shapshak, Paul
and Balaji, Seetharaman
and Kangueane, Pandjassarame
and Chiappelli, Francesco
and Somboonwit, Charurut
and Menezes, Lynette J.
and Sinnott, John T.",
title="Artificial Life and Therapeutic Vaccines Against Cancers that Originate in Viruses",
bookTitle="Global Virology III: Virology in the 21st Century",
year="2019",
publisher="Springer International Publishing",
address="Cham",
pages="149--305",
}

@article{doi:10.1002/wsbm.45,
author = {An, Gary and Mi, Qi and Dutta-Moscato, Joyeeta and Vodovotz, Yoram},
title = {Agent-based models in translational systems biology},
journal = {WIREs Systems Biology and Medicine},
volume = {1},
number = {2},
pages = {159-171},
year = {2009}
}

@book{Meyers:1338616,
      author        = "Meyers, Robert A",
      title         = "{Encyclopedia of Complexity and Systems Science}",
      publisher     = "Springer",
      address       = "New York, NY",
      year          = "2009",
}

@Inbook { Mitchell2005,
    author = "Mitchell, Melanie and Newman, Mark",
    title = "Complex Systems Theory and Evolution",
      bookTitle = "Encyclopedia of Evolution",
      year = "2005",
      editor = "Mark Pagel",
      publisher = "Oxford University Press",
      isbn = "9780195122008",
      pages = "",
}

@article{Merelli2015,
 author = {Merelli, Emanuela and Rucco, Matteo and Sloot, Peter and Tesei, Luca},
 title = {Topological Characterization of Complex Systems: Using Persistent Entropy},
 journal = {Entropy},
 volume = {17},
 number = {10},
 pages = {6872-6892},
 year = {2015},
}

@book{Sayama2015,
 author={Sayama, Hiroki},
 title={Introduction to the modeling and analysis of complex systems},
 publisher={Binghamton University, SUNY},
 year = {2015},
 isbn = {978-1-942341-08-6.},
}

@article{doi:10.4161/bioe.26570,
author = {Carlos Alcocer-Cuarón and Ana L Rivera and Victor M Castaño},
title = {Hierarchical structure of biological systems},
journal = {Bioengineered},
volume = {5},
number = {2},
pages = {73-79},
year  = {2014},
publisher = {Taylor & Francis},
    note ={PMID: 24145961},
}

@book{Helbing2012,
 author = {Helbing, Dirk (ed)},
 title = {Social Self-Organization: Agent-Based Simulations and Experiments to Study Emergent Social Behavior},
 publisher = {Springer-Verlag Berlin Heidelberg},
 isbn = {978-3-642-24003-4},
 year = {2012},
}

@book{10.5555/2765616,
author = {Komosinski, Maciej and Adamatzky, Andrew},
title = {Artificial Life Models in Software},
year = {2014},
isbn = {1447156927},
publisher = {Springer Publishing Company, Incorporated},
edition = {2nd}
}

@article{Willem2017,
 journal = {BMC Infectious Diseases},
 author = {Willem, Lander and Verelst, Frederik and Bilcke, Joke and Hens, Niel, and Beutels, Philippe},
 title = {Lessons from a decade of individual-based models for infectious disease transmission: a systematic review (2006-2015)},
 year = {2017},
 pages = {612-},
 volume = {17},
 issue = {1},
 issn = {1471-2334},
}

@misc{SubgerenciaTecnicayServiciosBogotaD.C.2019,
abstract = {El contenido de la capa de informaci{\'{o}}n disponible corresponde a los diferentes trazados sobre los cuales se clasifican las zonas de operaci{\'{o}}n del componente troncal en el Distrito Capital. Diccionario de datos: objectid: Corresponde al identificador propio de cada registro dentro de la capa de informaci{\'{o}}n fase{\_}trazado: Corresponde a la fase de implementaci{\'{o}}n del trazado en el Sistema Integrado de Transporte P{\'{u}}blico SITP origen{\_}trazado: Corresponde al lugar en el cual se origina el trazado fin{\_}trazado: Corresponde al lugar en el cual finaliza el trazado nombre{\_}trazado: Corresponde al nombre del trazado globalid: Representa el identificado {\'{u}}nico dentro de la base de datos para cada uno de los registros},
author = {www.transmilenio.gov.co {Subgerencia T{\'{e}}cnica y Servicios Bogot{\'{a}} D.C.}},
title = {{Trazados Troncales de TRANSMILENIO}},
url = {https://datosabiertos-transmilenio.hub.arcgis.com/datasets/trazados-troncales-de-transmilenio/data},
year = {2019}
}

@misc{SecretariaBogota,
author = {{Secretar{\'{i}}a Distrital de Planeaci{\'{o}}n}},
title = {{Visor de Proyecciones de Población SDP}},
url = {http://www.sdp.gov.co/gestion-estudios-estrategicos/estudios-macro/proyecciones-de-poblacion},
year = {2017}
}

@misc{day2020covid,
  title={Covid-19: four fifths of cases are asymptomatic, China figures indicate},
  author={Day, Michael},
  year={2020},
  publisher={British Medical Journal Publishing Group}
}


@article{world2020coronavirus,
  title={Coronavirus disease 2019 (COVID-19): situation report, 46},
  author={World Health Organization and others},
  year={2020},
  publisher={World Health Organization}
}

@article{chang2020modelling,
  title={Modelling transmission and control of the COVID-19 pandemic in Australia},
  author={Chang, Sheryl L and Harding, Nathan and Zachreson, Cameron and Cliff, Oliver M and Prokopenko, Mikhail},
  journal={arXiv preprint arXiv:2003.10218},
  year={2020}
}

@article{tuomisto2020agent,
  title={An agent-based epidemic model REINA for COVID-19 to identify destructive policies},
  author={Tuomisto, Jouni T and Yrj{\"o}l{\"a}, Juha and Kolehmainen, Mikko and Bonsdorff, Juhani and Pekkanen, Jami and Tikkanen, Tero},
  journal={medRxiv},
  year={2020},
  publisher={Cold Spring Harbor Laboratory Press}
}

@article{ferguson2020report,
  title={Report 9: Impact of non-pharmaceutical interventions (NPIs) to reduce COVID19 mortality and healthcare demand},
  author={Ferguson, Neil and Laydon, Daniel and Nedjati Gilani, Gemma and Imai, Natsuko and Ainslie, Kylie and Baguelin, Marc and Bhatia, Sangeeta and Boonyasiri, Adhiratha and Cucunuba Perez, ZULMA and Cuomo-Dannenburg, Gina and others},
  year={2020}
}

@article{verity2020estimates,
  title={Estimates of the severity of COVID-19 disease},
  author={Verity, Robert and Okell, Lucy C and Dorigatti, Ilaria and Winskill, Peter and Whittaker, Charles and Imai, Natsuko and Cuomo-Dannenburg, Gina and Thompson, Hayley and Walker, Patrick and Fu, Han and others},
  journal={MedRxiv},
  year={2020},
  publisher={Cold Spring Harbor Laboratory Press}
}

@article{flaxman2020report,
  title={Report 13: Estimating the number of infections and the impact of non-pharmaceutical interventions on COVID-19 in 11 European countries},
  author={Flaxman, Seth and Mishra, Swapnil and Gandy, Axel and Unwin, H and Coupland, Helen and Mellan, T and Zhu, Harisson and Berah, Tresnia and Eaton, J and Perez Guzman, P and others},
  year={2020}
}

@article{zhao2020clinical,
  title={Clinical characteristics and durations of hospitalized patients with COVID-19 in Beijing: a retrospective cohort study},
  author={Zhao, Wen and Yu, Shikai and Zha, Xiangyi and Wang, Ning and Pang, Qiumei and Li, Tongzeng and Li, Aixin},
  journal={MedRxiv},
  year={2020},
  publisher={Cold Spring Harbor Laboratory Press}
}

@article{grasselli2020baseline,
  title={Baseline characteristics and outcomes of 1591 patients infected with SARS-CoV-2 admitted to ICUs of the Lombardy Region, Italy},
  author={Grasselli, Giacomo and Zangrillo, Alberto and Zanella, Alberto and Antonelli, Massimo and Cabrini, Luca and Castelli, Antonio and Cereda, Danilo and Coluccello, Antonio and Foti, Giuseppe and Fumagalli, Roberto and others},
  journal={Jama},
  volume={323},
  number={16},
  pages={1574--1581},
  year={2020},
  publisher={American Medical Association}
}

@article{halloran2002containing,
  title={Containing bioterrorist smallpox},
  author={Halloran, M Elizabeth and Longini, Ira M and Nizam, Azhar and Yang, Yang},
  journal={Science},
  volume={298},
  number={5597},
  pages={1428--1432},
  year={2002},
  publisher={American Association for the Advancement of Science}
}

@article{cooley2010protecting,
  title={Protecting health care workers: a pandemic simulation based on Allegheny County},
  author={Cooley, Philip and Lee, Bruce Y and Brown, Shawn and Cajka, James and Chasteen, Bernadette and Ganapathi, Laxminarayana and Stark, James H and Wheaton, William D and Wagener, Diane K and Burke, Donald S},
  journal={Influenza and other respiratory viruses},
  volume={4},
  number={2},
  pages={61--72},
  year={2010},
  publisher={Wiley Online Library}
}

@article{enanoria2016effect,
  title={The effect of contact investigations and public health interventions in the control and prevention of measles transmission: a simulation study},
  author={Enanoria, Wayne TA and Liu, Fengchen and Zipprich, Jennifer and Harriman, Kathleen and Ackley, Sarah and Blumberg, Seth and Worden, Lee and Porco, Travis C},
  journal={PloS one},
  volume={11},
  number={12},
  pages={e0167160},
  year={2016},
  publisher={Public Library of Science San Francisco, CA USA}
}

@article{murray2002determinants,
  title={Determinants of cluster distribution in the molecular epidemiology of tuberculosis},
  author={Murray, Megan},
  journal={Proceedings of the National Academy of Sciences},
  volume={99},
  number={3},
  pages={1538--1543},
  year={2002},
  publisher={National Acad Sciences}
}

@article{ferguson2005strategies,
  title={Strategies for containing an emerging influenza pandemic in Southeast Asia},
  author={Ferguson, Neil M and Cummings, Derek AT and Cauchemez, Simon and Fraser, Christophe and Riley, Steven and Meeyai, Aronrag and Iamsirithaworn, Sopon and Burke, Donald S},
  journal={Nature},
  volume={437},
  number={7056},
  pages={209--214},
  year={2005},
  publisher={Nature Publishing Group}
}

@article{epstein2011combining,
  title={Combining computational fluid dynamics and agent-based modeling: A new approach to evacuation planning},
  author={Epstein, Joshua M and Pankajakshan, Ramesh and Hammond, Ross A},
  journal={PloS one},
  volume={6},
  number={5},
  pages={e20139},
  year={2011},
  publisher={Public Library of Science}
}

@article{hoertel2020stochastic,
  title={A stochastic agent-based model of the SARS-CoV-2 epidemic in France},
  author={Hoertel, Nicolas and Blachier, Martin and Blanco, Carlos and Olfson, Mark and Massetti, Marc and Rico, Marina S{\'a}nchez and Limosin, Fr{\'e}d{\'e}ric and Leleu, Henri},
  journal={Nature Medicine},
  volume={26},
  number={9},
  pages={1417--1421},
  year={2020},
  publisher={Nature Publishing Group}
}

@article{jalayer2020cov,
  title={CoV-ABM: A stochastic discrete-event agent-based framework to simulate spatiotemporal dynamics of COVID-19},
  author={Jalayer, Masoud and Orsenigo, Carlotta and Vercellis, Carlo},
  journal={arXiv preprint arXiv:2007.13231},
  year={2020}
}

@article{tracy2018agent,
  title={Agent-based modeling in public health: current applications and future directions},
  author={Tracy, Melissa and Cerd{\'a}, Magdalena and Keyes, Katherine M},
  journal={Annual review of public health},
  volume={39},
  pages={77--94},
  year={2018},
  publisher={Annual Reviews}
}

@article{chinazzi2020effect,
  title={The effect of travel restrictions on the spread of the 2019 novel coronavirus (COVID-19) outbreak},
  author={Chinazzi, Matteo and Davis, Jessica T and Ajelli, Marco and Gioannini, Corrado and Litvinova, Maria and Merler, Stefano and y Piontti, Ana Pastore and Mu, Kunpeng and Rossi, Luca and Sun, Kaiyuan and others},
  journal={Science},
  volume={368},
  number={6489},
  pages={395--400},
  year={2020},
  publisher={American Association for the Advancement of Science}
}

@misc{Bogota2020,
author = {de Bogot{\'{a}}, Alcald{\'{i}}a},
title = {{¿En qu{\'{e}} consisti{\'{o}} la cuarentena por localidades y las Zonas de Cuidado Especial?}},
url = {https://bogota.gov.co/mi-ciudad/salud/para-que-sirvieron-las-cuarentenas-en-bogota},
urldate = {17/12/2020},
year = {2020}
}
