# Supplementary material for: INFEKTA—An agent-based model for transmission of infectious diseases: The COVID-19 case in Bogotá, Colombia
Source: PLoS One. 2021 Feb 19;16(2):e0245787. doi: 10.1371/journal.pone.0245787 (PMC7894857; doi:10.1371/journal.pone.0245787)
Supplement: S1 File — A repository containing the source code of the simulator and a technical report explaining the modeling methodology is available at INFEKTA github. (ZIP) [file pone.0245787.s001.zip › plos_latex_template.tex]

% Template for PLoS
% Version 3.5 March 2018
%
% % % % % % % % % % % % % % % % % % % % % %
%
% -- IMPORTANT NOTE
%
% This template contains comments intended 
% to minimize problems and delays during our production 
% process. Please follow the template instructions
% whenever possible.
%
% % % % % % % % % % % % % % % % % % % % % % % 
%
% Once your paper is accepted for publication, 
% PLEASE REMOVE ALL TRACKED CHANGES in this file 
% and leave only the final text of your manuscript. 
% PLOS recommends the use of latexdiff to track changes during review, as this will help to maintain a clean tex file.
% Visit https://www.ctan.org/pkg/latexdiff?lang=en for info or contact us at latex@plos.org.
%
%
% There are no restrictions on package use within the LaTeX files except that 
% no packages listed in the template may be deleted.
%
% Please do not include colors or graphics in the text.
%
% The manuscript LaTeX source should be contained within a single file (do not use \input, \externaldocument, or similar commands).
%
% % % % % % % % % % % % % % % % % % % % % % %
%
% -- FIGURES AND TABLES
%
% Please include tables/figure captions directly after the paragraph where they are first cited in the text.
%
% DO NOT INCLUDE GRAPHICS IN YOUR MANUSCRIPT
% - Figures should be uploaded separately from your manuscript file. 
% - Figures generated using LaTeX should be extracted and removed from the PDF before submission. 
% - Figures containing multiple panels/subfigures must be combined into one image file before submission.
% For figure citations, please use "Fig" instead of "Figure".
% See http://journals.plos.org/plosone/s/figures for PLOS figure guidelines.
%
% Tables should be cell-based and may not contain:
% - spacing/line breaks within cells to alter layout or alignment
% - do not nest tabular environments (no tabular environments within tabular environments)
% - no graphics or colored text (cell background color/shading OK)
% See http://journals.plos.org/plosone/s/tables for table guidelines.
%
% For tables that exceed the width of the text column, use the adjustwidth environment as illustrated in the example table in text below.
%
% % % % % % % % % % % % % % % % % % % % % % % %
%
% -- EQUATIONS, MATH SYMBOLS, SUBSCRIPTS, AND SUPERSCRIPTS
%
% IMPORTANT
% Below are a few tips to help format your equations and other special characters according to our specifications. For more tips to help reduce the possibility of formatting errors during conversion, please see our LaTeX guidelines at http://journals.plos.org/plosone/s/latex
%
% For inline equations, please be sure to include all portions of an equation in the math environment.  For example, x$^2$ is incorrect; this should be formatted as $x^2$ (or $\mathrm{x}^2$ if the romanized font is desired).
%
% Do not include text that is not math in the math environment. For example, CO2 should be written as CO\textsubscript{2} instead of CO$_2$.
%
% Please add line breaks to long display equations when possible in order to fit size of the column. 
%
% For inline equations, please do not include punctuation (commas, etc) within the math environment unless this is part of the equation.
%
% When adding superscript or subscripts outside of brackets/braces, please group using {}.  For example, change "[U(D,E,\gamma)]^2" to "{[U(D,E,\gamma)]}^2". 
%
% Do not use \cal for caligraphic font.  Instead, use \mathcal{}
%
% % % % % % % % % % % % % % % % % % % % % % % % 
%
% Please contact latex@plos.org with any questions.
%
% % % % % % % % % % % % % % % % % % % % % % % %

\documentclass[10pt,letterpaper]{article}
\usepackage[top=0.85in,left=2.75in,footskip=0.75in]{geometry}

% amsmath and amssymb packages, useful for mathematical formulas and symbols
\usepackage{amsmath,amssymb}
\usepackage{hyperref}


% Use adjustwidth environment to exceed column width (see example table in text)
\usepackage{changepage}

% Use Unicode characters when possible
\usepackage[utf8x]{inputenc}

% textcomp package and marvosym package for additional characters
\usepackage{textcomp,marvosym}

% cite package, to clean up citations in the main text. Do not remove.
\usepackage{cite}

% Use nameref to cite supporting information files (see Supporting Information section for more info)
\usepackage{nameref,hyperref}

% line numbers
\usepackage[right]{lineno}

% ligatures disabled
\usepackage{microtype}
\DisableLigatures[f]{encoding = *, family = * }

% color can be used to apply background shading to table cells only
\usepackage[table]{xcolor}

% array package and thick rules for tables
\usepackage{array}

% create "+" rule type for thick vertical lines
\newcolumntype{+}{!{\vrule width 2pt}}

% create \thickcline for thick horizontal lines of variable length
\newlength\savedwidth
\newcommand\thickcline[1]{%
  \noalign{\global\savedwidth\arrayrulewidth\global\arrayrulewidth 2pt}%
  \cline{#1}%
  \noalign{\vskip\arrayrulewidth}%
  \noalign{\global\arrayrulewidth\savedwidth}%
}


% \thickhline command for thick horizontal lines that span the table
\newcommand\thickhline{\noalign{\global\savedwidth\arrayrulewidth\global\arrayrulewidth 2pt}%
\hline
\noalign{\global\arrayrulewidth\savedwidth}}


% Remove comment for double spacing
%\usepackage{setspace} 
%\doublespacing

% Text layout
\raggedright
\setlength{\parindent}{0.5cm}
\textwidth 5.25in 
\textheight 8.75in

% Bold the 'Figure #' in the caption and separate it from the title/caption with a period
% Captions will be left justified
\usepackage[aboveskip=1pt,labelfont=bf,labelsep=period,justification=raggedright,singlelinecheck=off]{caption}
\renewcommand{\figurename}{Fig}

% Use the PLoS provided BiBTeX style
\bibliographystyle{plos2015}

% Remove brackets from numbering in List of References
\makeatletter
\renewcommand{\@biblabel}[1]{\quad#1.}
\makeatother


% Header and Footer with logo
\usepackage{lastpage,fancyhdr,graphicx}
\usepackage{epstopdf}
%\pagestyle{myheadings}
\pagestyle{fancy}
\fancyhf{}
%\setlength{\headheight}{27.023pt}
%\lhead{%\includegraphics[width=2.0in]{PLOS-submission.eps}}
\rfoot{\thepage/\pageref{LastPage}}
\renewcommand{\headrulewidth}{0pt}
\renewcommand{\footrule}{\hrule height 2pt \vspace{2mm}}
\fancyheadoffset[L]{2.25in}
\fancyfootoffset[L]{2.25in}
\lfoot{\today}

%% Include all macros below

\newcommand{\lorem}{{\bf LOREM}}
\newcommand{\ipsum}{{\bf IPSUM}}

%% END MACROS SECTION

%% Colors
\usepackage{amssymb}% http://ctan.org/pkg/amssymb
\usepackage{pifont}% http://ctan.org/pkg/pifont
\usepackage{enumitem,bbding,etoolbox,calc}
\usepackage{multirow}
\usepackage{babel}
\usepackage{caption}
\usepackage{subcaption}
\usepackage{xcolor}

% \usepackage{emoji}


\definecolor{lime}{rgb}{0.0, 1.0, 0.0}
\definecolor{gold}{rgb}{1.0, 0.84, 0.0}
\definecolor{orangered}{rgb}{1.0, 0.27, 0.0}
\definecolor{firebrick}{rgb}{0.7, 0.13, 0.13}
\definecolor{dodgerblue}{rgb}{0.12, 0.56, 1.0}  
\definecolor{silver}{rgb}{0.75, 0.75, 0.75}
\definecolor{purple}{rgb}{0.5, 0.0, 0.5}

\graphicspath{ {images/} }


\begin{document}
\vspace*{0.2in}

% Title must be 250 characters or less.
\begin{flushleft}
{\Large
\textbf\newline{INFEKTA - An Agent-based Model for Transmission of Infectious Diseases: The COVID-19 case in Bogotá, Colombia} % Please use "sentence case" for title and headings (capitalize only the first word in a title (or heading), the first word in a subtitle (or subheading), and any proper nouns).
}
\newline
% Insert author names, affiliations and corresponding author email (do not include titles, positions, or degrees).
\\
Jonatan Gomez\textsuperscript{1},
Jeisson Prieto\textsuperscript{2},
Elizabeth Leon\textsuperscript{1},
Arles Rodr\'iguez\textsuperscript{3},
\\
\bigskip
\textbf{1} Departamento de Ingeniería de Sistemas e Industrial/Facultad de Ingeniería/Universidad Nacional de Colombia, Bogotá, Colombia
\\
\textbf{2} Departamento de Matemáticas/Facultad de Ciencias/Universidad Nacional de Colombia, Bogotá, Colombia
\\
\textbf{3} Centro de Investigaciones de Matematicas e Ingenierías/Fundación Universitaria Konrad Lorenz, Bogotá, Colombia
\\
\bigskip
    
% Insert additional author notes using the symbols described below. Insert symbol callouts after author names as necessary.
% 
% Remove or comment out the author notes below if they aren't used.
%https://www.overleaf.com/project/5e825a9ef858f600010675db
% Primary Equal Contribution Note
% \ddag These authors contributed equally to this work.

% Current address notes
%\textcurrency Current Address: Dept/Program/Center, Institution Name, City, State, Country % change symbol to "\textcurrency a" if more than one current address note
% \textcurrency b Insert second current address 
% \textcurrency c Insert third current address

% Deceased author note
%\dag Deceased

% Group/Consortium Author Note
%\textpilcrow Membership list can be found in the Acknowledgments section.

% Use the asterisk to denote corresponding authorship and provide email address in the note below.
* jgomezpe@unal.edu.co

\end{flushleft}
% Please keep the abstract below 300 words
\section*{Abstract}
The transmission dynamics of the coronavirus - COVID-19 - have challenged humankind at almost every level. Currently, research groups around the globe are trying to figure out such transmission dynamics under special conditions such as separation policies enforced by governments. Mathematical and computational models, like the compartmental model or the agent-based model, are being used for this purpose. \textcolor{black}{This paper proposes an agent-based model, called INFEKTA, for simulating the transmission of infectious diseases, not only the COVID-19, under social distancing policies. INFEKTA combines the transmission dynamic of a specific disease, (according to parameters found in the literature) with demographic information (population density, age, and genre of individuals) of geopolitical regions of the real town or city under study. Agents (virtual persons) can move, according to its mobility routines and the enforced social distancing policy, on a complex network of accessible places defined over an Euclidean space representing the town or city. The transmission dynamics of the COVID-19 under different social distancing policies in Bogotá city, the capital of Colombia, is simulated using INFEKTA with one million virtual persons. \textcolor{black}{A sensitivity analysis of the impact of social distancing policies indicates that it is possible to establish a 'medium' (i.e., close 40\% of the places) social distancing policy to achieve a significant reduction in the disease transmission.}}


% Please keep the Author Summary between 150 and 200 words
% Use first person. PLOS ONE authors please skip this step. 
% Author Summary not valid for PLOS ONE submissions.   
%\section*{Author summary}
%Lorem ipsum dolor sit amet, consectetur adipiscing elit. Curabitur eget porta erat. Morbi consectetur est vel gravida pretium. Suspendisse ut dui eu ante cursus gravida non sed sem. Nullam sapien tellus, commodo id velit id, eleifend volutpat quam. Phasellus mauris velit, dapibus finibus elementum vel, pulvinar non tellus. Nunc pellentesque pretium diam, quis maximus dolor faucibus id. Nunc convallis sodales ante, ut ullamcorper est egestas vitae. Nam sit amet enim ultrices, ultrices elit pulvinar, volutpat risus.

\linenumbers

%%%%%%%%%%%%%%%%%%%%%%%%%%%%%%%%%%%%%%%%%%%%%%%%%%%%%%%%%%%%%%%
%% Use "Eq" instead of "Equation" for equation citations.
%% For figure citations, please use "Fig" instead of "Figure".
%%%%%%%%%%%%%%%%%%%%%%%%%%%%%%%%%%%%%%%%%%%%%%%%%%%%%%%%%%%%%%%

\section*{Introduction}
Infectious diseases have a substantial impact on public health, health care, macroeconomics, and society. The availability of options to control and prevent the emergence, expansion, or resurgence of pathogens warrants continuous evaluation using different methods. Mathematical models allow characterizing both the behavior and the emergent properties of biological systems, such as the transmission of infectious disease. \cite{lessler2015seven, Escobar-Ospina2019, doi:10.1002/wsbm.45}. Many biological systems have been modeled in terms of complex systems since their collective behavior cannot be simply inferred from the understanding of their components \cite{Meyers:1338616,Mitchell2005}.

\textcolor{black}{Computer-based algorithms are used to model properties and dynamic interactions between agents (e.g. persons, cells) or groups of agents within, and across levels of influence in complex systems \cite{galea2010causal, ladyman2013complex}}. In general, agent-based modeling (ABM) can be used for testing theories about underlying interaction mechanics among the system's components and their resulting dynamics. It can be done by relaxing assumptions and/or altering the interaction mechanisms at the individual agent level. ABMs can increase our understanding of the mechanisms of complex dynamic systems, and the results of the simulations may be used for estimating future scenarios \cite{10.5555/2765616}. 

\textcolor{black}{In the past, ABMs have been employed to address various infectious diseases such as, a bioterrorist introduction of smallpox \cite{halloran2002containing}, control of tuberculosis \cite{murray2002determinants}, implementation of distancing measures and antiviral prophylaxis to control H5N1 influenza A (bird flu) \cite{ferguson2005strategies}, design of vaccination strategies for influenza \cite{cooley2010protecting}, devise evacuation strategies in the event of airborne contamination \cite{epstein2011combining}, and curtail transmission of measles through contact tracing and quarantine \cite{enanoria2016effect}. \textcolor{black}{In our literature review, some other novel works that include heterogeneous agents and social distancing were proposed to model COVID-19 \cite{ferguson2020report, chinazzi2020effect}.  The proposed approach, called INFEKTA (Esperanto word for infectious), mainly differs from existing works in that it aims to generate individuals and a complex network of places based on the population density of a determined city including individual interaction in public transportation means.} }

INFEKTA models the disease transition at the person level and takes into consideration individual infection disease incubation periods and evolution, medical preconditions, age, daily routines (movements from house to destination places and back, including transportation medium if required), and \textcolor{black}{enforced of Non-Pharmaceutical Interventions such as social distancing policies may flatten the curve.}

\subsection*{Complex Systems Approaches for Epidemic Models}
    The complex system model approach considers a system as a large number of entities (equally complex systems that have autonomous strategies and behaviors) that interact with each other in local and non-trivial ways \cite{luke2012systems, Merelli2015, Sayama2015}. This approach provides a conceptual structure (a multi-level complex network \cite{VanDerHofstad2016}) that allows characterizing the interrelation and interaction between elements of a system and between the system and its environment \cite{Balaji2010}. In this way, a system is composed of sub-systems of second order, which in turn may be composed of subsystems of the third-order  \cite{doi:10.4161/bioe.26570}. Transmission dynamics of infectious diseases are not traditionally modeled at the individual level, but at the population-level with a compartmental model. However, some recent research use agent-based modeling for doing that \cite{willem2017lessons}. 


\subsection*{Compartmental Model}

 A compartmental model tracks changes in compartments without specifying which individuals are involved \cite{garnett2011mathematical} and typically reflects health states relevant for transmission (e.g., susceptible, exposed, infectious, and recovered). Basically, these kinds of models represent epidemics of communicable diseases using a population-based, non-spatial approach. The conceptual framework for this approach is rooted in the general population model which divides a population into different population compartments \cite{kermack1927contribution}. Compartmentalization typically reflects health states relevant for transmission (e.g., susceptible, exposed, infectious, and recovered, in short \textbf{SEIR}), though more partitioning is possible according to age and/or other relevant host characteristics. Heterogeneous and temporal behavior is modeled through the incorporation of relevant time-dependent social mixing, community structures, and seasonality, relevant for infectious disease dynamics \cite{mossong2008social, salathe2010dynamics}. Process dynamics are captured in transition rates, representing the rate by which an average individual transitions between compartments.


\subsection*{Agent-based models for infectious disease}

Agent-based models (ABMs) are a type of computer simulation for the creation, disappearance, and movement of a finite collection of interacting individuals or agents with unique attributes regarding spatial location, physiological traits, and/or social behavior \cite{jit2011modelling, van2013modelling,  willem2017lessons}. ABMs work bottom-up, with population-level behavior emerging from the interactions between autonomous individuals and their environment \cite{Russell2010, willem2017lessons}. They allow the history of every individual to be tracked and network structures to be explicitly represented. 

In general, ABMs allow: i) To introduce local interaction rules at the individual level, which closely coincide with physical and social interaction rules; (ii) To include behaviors that may be randomized at the observational level, but can be deterministic from a mathematical point of view; (iii) To incorporate a modular structure and to add information through new types of individuals or by modifying current rules; and (iv) To observe systems dynamic that could not be inferred from the examination of the rules of particular individuals \cite{10.5555/2765616}.

% Because of the complex nature of interactions among individuals, an ABM may not provide an understanding of the underlying mechanisms of the complex system. However, changes in the local rules repertoire of the individuals can be introduced into the ABM to observe changes in the complex system \cite{Helbing2012}.

When ABM is used for epidemic modeling, infectious disease transmission dynamics is expected to emerge from the interaction between local interactions between the individuals. \textcolor{black}{Each individual is modeled as an agent with an internal "SEIR" state that represents its infectious disease state (severity and time in it) at any instant of time. Individuals interact between them, i.e., can infect or get infected, when they move at some instant to the same place, their SEIR states, and the infectious disease transmission rates, and how close they are (if they are in crowded places). Notice, the concept of crowded places is natural in INFEKTA and emerges from the agents' interactions (eg. if more individuals move using the same transportation routes) and individual characteristics (e.g. children go to schools.)}. Transmission rates are usually approximated from the rates obtained by a compartmental model but are used at the individual level, i.e., when individuals interact with each other.


\section*{INFEKTA Agent-Based Model}
Our agent-based model of infectious disease propagation, called INFEKTA, consists of five-layer components: 
%\textbf{i) Space:} virtual space where individuals move and interact; \textbf{ii) Time:} virtual time used by individuals for moving and interacting; \textbf{iii) Individuals:} virtual persons being simulated, \textbf{iv) Infectious disease dynamics:} Specific disease parameters that modeled how an individual can get infected and how the infectious disease will evolve; and \textbf{v) Social distancing policy:} Set of rules defined for restricting both access to places and mobility of individuals. 
\subsection*{Space}
The virtual space (for a city or town being studied) is an Euclidean complex network \cite{VanDerHofstad2016}: Nodes are places (located in some position of the 2D Euclidean space) where individuals can be at some simulation time and edges are routes (straight lines) connecting two neighbor places.

\begin{itemize}
    \item \textbf{Place (Node)} - A place may be of three kinds: home (where individuals live), public transportation station (PTS), and interest place (IP) i.e., school, workplace, market, and transportation terminal. IPs and PTSs are defined in terms of capacity (maximum number of individuals that can be at some simulation step time). IPs and PTSs may be restricted, during some period, to some or all individuals. Place restriction is established according to the social distancing rule that is enforced during such a period.
    \item \textbf{Neighbor (Edge)} - A PTS is a neighbor to another according to the public transportation system of the city or town being studied. Homes and IPs are considered neighbors to its closest PTS in the 2D Euclidean space. . No home is neighbor to any other home neither an IP is neighbor of any other IP. Finally, a home and an IP are considered neighbors if they are neighbors of the same PTS.  \textcolor{black}{Each individual has a Home and an IP. The closest distances are computed between each Home and IP and between these places with the closest PTS using their longitude and latitude.  If the distance between a Home and IP is shorter than the distance to a PTS this Home will be connected directly to an IP instead of their closest PTS. Otherwise, the closest PTS is connected to each Home and IP respectively. Detailed information can be found in Figure \ref{fig:BogotaSpace} of Section Virtual Space Setup.}
\end{itemize}

\subsection*{Time}
Virtual time is defined in INFEKTA at two resolution levels: days for modeling the transmission dynamics of the infectious disease, and hours for modeling the moving and interaction of individuals. Therefore, if an individual gets infected more than once during the same day, INFEKTA considers all of them as a single infection event. Any individual movement is carried on the same one hour, it was started, regardless of the traveled Euclidean distance neither the length of the path (number of edges in the complex network). 

\subsection*{Individuals}
A virtual individual in INFEKTA is defined in terms of his/her demographic, mobility, and infectious disease state information.

\begin{itemize}
    \item \textbf{Demographics} - The demographic information of a virtual individual consists of: \textbf{i) Age} of the individual; \textbf{ii) Gender} of the individual \textit{female} o \textit{male}; \textbf{iii) Location} of the individual at the current time step; \textbf{iv) Home} of the individual, \textbf{v) Impact level of medical preconditions} on the infectious disease state if the individual is infected, and \textbf{vi) IP interest} of going to certain type of IPs.
    \item \textbf{Mobility} - The ability of an individual to move through space (we use the graph defining the space for determining the route as proposed in \cite{Rodriguez2015a, Rodriguez2016}). Each individual has a \textbf{mobility plan for every day}, plan that is carried on according to the enforced social distancing policy and her/his infectious disease state. The mobility plan is modeled in INFEKTA as a collection of simple movement plans to have \textbf{i) Policy}: social distancing policy required for carrying on the mobility plan; \textbf{ii) Type}: may be \textit{mandatory}, i.e., must go to the defined interest place) or \textit{optional}, i.e., any place according to individual's preferences; \textbf{iii) Day}: day of the week the plan is carried on, maybe \textit{every, week, weekend, Monday, ..., Sunday}; \textbf{iv) Going Hour} \textcolor{black}{time an individual moves from Home to an IP}; \textbf{v) Duration} in hours for coming back to home, and \textbf{vi) Place}: if plan type is mandatory, it is a specific place, otherwise it is an IP selected by the individual according to his/her IP preferences.
\end{itemize}


\subsection*{Infectious Diseases Dynamic}
 \textcolor{black}{Figure \ref{fig:state} shows the general transition dynamics of any infectious disease at the individual level in INFEKTA. This model can be adjusted to any specific infectious disease by setting some of the probabilities to specific values. For example, if there is no evidence that recovered individuals become immune or susceptible again, such probabilities can be set to $0.0$.}

Any individual can potentially be in one of seven different infectious disease states or health states in INFEKTA: Immune ($M$), Susceptible ($S$), Exposed ($E$), \textcolor{black}{Asymptomatic-Infected ($I_A$)}, Seriously-Infected ($I_S$), Critically-Infected ($I_C$), Recovered ($R$), Dead ($D$), and Immune ($M$). As can be noticed, we just adapt the terminology from the compartmental models in epidemiology -- namely, from the SEIR (Susceptible-Exposed-Infectious-Recovered) model. In INFEKTA, the infectious state of the SEIR model is divided into \textcolor{black}{asymptomatic-infected}, seriously-infected, and critically-infected in order to capture how age, gender, IP preferences, medical preconditions (co-morbidity), and social distancing policies can impact the evolution of the infectious disease in an individual. INFEKTA introduces both the $M$ state since some individuals are naturally immune to or can become immune to (after recovering) to certain infectious diseases and the Dead ($D$) state to distinguish between recovered and dead individuals. 


\begin{figure}[!ht]
    \centering
    %\includegraphics[width=\textwidth]{images/Fig1.pdf}
    \caption{{\bf General transmission dynamics of any infectious disease at individual level in INFEKTA.} Probabilities are individual based and are defined according to the infectious diseases and characteristic such as current location, age, gender, and so on. Symbol \ClockLogo, on state $X$, indicates that an individual must stay some period of time $\mathcal{T}_X$ at such state $X$ before being able to change to other state. \textcolor{black}{Symbol \Letter, indicates that individuals on state $X$ can infect Susceptible ($S$) individuals.}}
    \label{fig:state}
\end{figure}

Since rates are defined at the individual level, these rates can be defined by taking into consideration, for example, rates at the population level (obtained from a compartmental model), age, gender, and co-morbidity presented in the individual. Remember that those rates are not defined at some time scale (as in compartmental models) but define the rule determining changes in health states of individuals being close enough for interacting at the infectious disease transmission level or after some period of time being in some state. In this way, an individual can change with probability $\alpha$  from $S$ state to state $E$ if close enough to an \textcolor{black}{asymptomatic-Infected ($I_A$) individual and will change from state $I_A$ to state $I_S$ if has been at state $I_A$ with probability $\theta$ if has been on state $I_A$ a period of time $\mathcal{T}_{I_A}$.}

\begin{itemize}
\item $\alpha$: %Probability of becoming an $E$ individual being a $S$ individual. It can be defined in terms of $tr$ (a predefined infectious disease transmission rate), $n$ the number of individuals at the same place, and $m$ the number of infected ($E, I_S$ and $I_C$) individuals. For example, it can be defined as follow: if a  $S$ individual $i$ is one of $n$ individuals that are at place $X$, and $m$ of those $n$ individuals are infected, then $\alpha=tm*\frac{m}{n-1}$ is the probability of becoming an $E$ individual being a $S$ individual.
is the transmission rate and incorporates the encounter rate between susceptible and infectious individuals together with the probability of transmission.

\item $\beta$: 
%Probability of becoming an $I_S$ individual being an $E$ individual. It can be defined in terms of $d_E$ (number of days the individual has been at state $E$), age, gender, medical preconditions, and infectious disease incubation process (IDIP).
is the rate at which individuals move from the exposed ($E$) to the Asymptomatic-Infected state ($I_S$). 
\textcolor{black}{It's complement ($1 - \beta$) is the rate of individuals with symptomatic cases.}

\item \textcolor{black}{ $\gamma$: 
%Probability of becoming an $I_S$ individual being an $E$ individual. It can be defined in terms of $d_E$ (number of days the individual has been at state $E$), age, gender, medical preconditions, and infectious disease incubation process (IDIP).
is the rate at which individuals move from the exposed ($I_A$) to the Seriously-Infected state ($I_S$).} 
%It's reciprocal ($1/\beta$) is the average latent (exposed) period.

\item $\theta$: %Probability of becoming an $I_C$ individual being an $I_S$ individual. It can be defined in terms of $d_S$ (number of days the individual has been at the $I_S$ state), age, gender, medical preconditions, and IDIP. 
is the rate at which individuals move from the Seriously-Infected ($I_S$) to the Critically-Infected state ($I_C$). 
%Its reciprocal ($1/\theta$) is the average critical period.

\item $\phi$: %Probability of becoming a $D$ individual being an $I_C$ individual. It can be defined in terms of $d_C$, age, gender, IDIP, medical preconditions, and social separation policy (when restricted to be at the hospital).
is the death rate.

\item $\omega$: % The probability of becoming an $M$ individual being a $R$ individual. It can be defined in terms of specific properties of the infectious disease.
is the immune rate that incorporates the probability of becoming immune.

\item $\mathcal{T}_E$: Time an individual will be at the Exposed ($E$) state before changing to the Asymptomatic-Infected ($I_A$) or Seriously-Infected ($I_S$) states.

\item \textcolor{black}{$\mathcal{T}_{I_A}$: Time an individual will be at the Asymptomatic-Infected  ($I_A$) state before changing to the Seriously-Infected ($I_C$) or Recovered ($R$) states.}

\item $\mathcal{T}_{I_S}$: Time an individual will be at the Seriously-Infected state ($I_S$) before changing to the Critically-Infected ($I_C$) or Recovered ($R$) states.

\item $\mathcal{T}_{I_C}$: Time an individual will be at the Critically-Infected ($I_C$) before changing to the Dead ($D$) or Recovered ($R$) states.

\item $\mathcal{T}_R$: Time an individual will be at the Recovered state ($R$) before changing to the Immune ($M$) or Susceptible ($S$) states.

\end{itemize}

INFEKTA can consider that two individuals were close enough for interacting at the transmission of the infectious disease if they were at the same place (home, interest place, or public transportation station) at the same time. In order to simplify this checking process, it is possible to consider that an individual just visited its home, final interest place, and both the initial and final PTSs when using the public transportation system. 
            
\subsection*{Social Distancing Policy}
The social distancing policy is described in INFEKTA as a finite sequence of rules, each rule having \textbf{i) Start Time}: an initial day for applying the social distancing policy rule; \textbf{ii) End Time}: final day for ending the social distancing policy rule; \textbf{iii) Level}: indicates the kind of restriction applied to the mobility of persons and accesses to places, and \textbf{iv) Enforce}: defines the specific mobility and access restrictions of the social distancing policy.


% Results and Discussion can be combined.
\section*{Modeling Transmission Dynamics of the COVID-19 in Bogot\'a - Colombia}
INFEKTA is used for modeling the Transmission dynamic of the COVID-19 in Bogot\'a city, the largest and crowded city in Colombia. Bogot\'a is the capital city of Colombia, its urban perimeter population is $7.412.566$, \textcolor{black}{is composed by 112 Zonal Planning Units (\textit{UPZ}, for its acronym in spanish). Each \textit{UPZ} belongs to one of the 19 urban \textit{districts} in Bogot\'a. Also, Bogot\'a massive public transportation system is called \textit{Transmilenio} (\textbf{TM})}. TM is a bus-based system, which has $143$ stations and moves near to $2.500.000$ citizens every day. Data used in this research is third party data (public available data) and can be obtained from the referenced public sources \cite{SubgerenciaTecnicayServiciosBogotaD.C.2019, SecretariaBogota}. We  did not have any special access or privileges to such data.

\subsection*{Virtual Space Setup}
\label{sec:virtualspace}
Geographical information of Bogot\'a is used as the Euclidean space where the moving and interaction complex network is defined. Each one of the TM stations is located and added to the complex network according to the real TM system \cite{SubgerenciaTecnicayServiciosBogotaD.C.2019}. Also, the airport and the regional bus terminal are located and connected to the nearest TM station.

Demographic information from 112 \textit{UPZ} is used for generating in the Euclidean space interest places (Workplaces (W), markets (M), and schools (S)), homes (H), and people(P). Places are generated, in each one of the districts, following a 2D multivariate normal distribution $N \sim (\mu, \Sigma)$ ($\mu$ is the geographic center of the \textit{UPZ} and $\Sigma$ is the co-variance matrix defined by the points determining the perimeter of the district). \textcolor{black}{The number of places in each \textit{UPZ} is generated based on the population density of each {UPZ} according to the data available in 2017 \cite{SecretariaBogota}. Table \ref{tab:number_places} shows the amount of data generated for each type of place and for people, also the number of TM stations (Bus), and terminal transportation that we use in the simulation, and Table \ref{tab:number_generated_places} shows detailed information of the number of interest places generated by {UPZ}}.

\begin{table}[!ht]
    \centering
    \caption{{\bf Data used in the simulation.} (*) real places. }
    \label{tab:number_places}
    % \resizebox{\textwidth}{!}{
    \begin{tabular}{llll}
        \hline
        \multicolumn{1}{c}{\textbf{Agent}} & \multicolumn{1}{c}{\textbf{Instance}} & \multicolumn{1}{c}{\textbf{Type}} & \multicolumn{1}{c}{\textbf{Amount}} \\ 
        \hline
        \hline
            \multirow{6}{*}{Place} & Home (H) & Home (H) & 297260 \\
        \cline{2-4} & Public Transportation Station (PTS) & Bus (B)* & 143 \\ 
        \cline{2-4} & \multirow{4}{*}{Interest place (IP)} & Workplace (W) & 118952 \\ 
        \cline{3-4} & & School (S) & 59483 \\
        \cline{3-4} & & Market (M) & 98126 \\
        \cline{3-4} & & Terminal (T)* & 2 \\
        \hline
        Individual & Individual & People (P) & 998213 \\
        \hline
    \end{tabular}
    %}
\end{table}

\begin{table}[htbp]
    \begin{adjustwidth}{-0.35in}{0in}
    \centering
    \caption{{\bf Number of interest places generated by \textit{UPZ} group by \textit{District}}}
    \label{tab:number_generated_places}  
    %\resizebox{\textwidth}{!}{
    
    \begin{tabular}{lcccc}
    \cline{1-5}
      & \multicolumn{4}{c}{\textbf{Amount of places}} \\
    \cline{2-5}
    \multicolumn{1}{c}{\textbf{DISTRICT}} & %\multicolumn{1}{c}{\textbf{UPZ IDs}} & 
    \textbf{Homes(H)} &  \textbf{Markets(M)} & \textbf{Schools(S)} & \textbf{Workplaces(W)} \\
    \hline
    \hline
    \midrule
    (01) Usaquén   
    %& \{ 1, 9, 10, 11, 12, 13, 14, 15, 16 \}  
    & 19135 &6307 &3830 &7625 \\
    (02) Chapinero  
    %& \{ 88, 89, 90, 97, 99 \} 
    &5410 &1801 &1100 &2184 \\
    (03) Santa Fe  
    %& \{ 91, 92, 93, 95, 96\} 
    & 3944 &1284 &790 &1578 \\
    (04) San Cristóbal 
    %& \{ 32, 33, 34, 50, 51 \}  
    & 16806 & 5526 &3367 &6725 \\
    (05) Usme 
    % & \{ 52, 56, 57, 58, 59, 60, 61 \} 
    & 14600 &4840 &2930 &5875 \\
    (06) Tunjuelito 
    %& \{ 42, 62 \} 
    & 9106 &2966 &1817 &3597 \\
    (07) Bosa 
    %& \{ 49, 84, 85, 86, 87 \} 
    & 23103 & 7656 &4650 &9253 \\
    (08) Kennedy 
    %& \{ 44, 45, 46, 47, 48, 78, 79, 80, 81, 82, 83, 113 \}  
    & 40797 &13452 &8135 &16322 \\
    (09) Fontibón 
    %& \{ 75, 76, 77, 110, 112, 114, 115, 117 \}
    & 13458 &4447 &2688 &5374 \\
    (10) Engativá
    %& \{ 26, 29, 30, 31, 72, 73, 74, 105, 116 \} 
    & 34428 & 11402 &6906 &13787\\
    (11) Suba 
    %& \{ 2, 3, 17, 18, 19, 20, 23, 24, 25, 27, 28, 71 \} 
    & 41045 &13517 &8200 &16423\\
    (12) Barrios Unidos 
    %& \{ 21, 22, 98, 103 \} 
    & 9381 &3101 &1864 &3776\\
    (13) Teusaquillo 
    %& \{ 100, 101, 104, 106, 107, 109 \} 
    & 5896 &1912 &1163 &2336 \\
    (14) Los Mártires 
    % & \{ 37, 102 \}
    & 3921 &1300 &798 &1581 \\
    (15) Antonio Nariño 
    %& \{ 35, 38 \} 
    & 4485 &1503 &885 &1819 \\
    (16) Puente Aranda
    %& \{ 40, 41, 43, 108, 111 \} 
    & 10462 &3454 &2097 &4189 \\
    (17) La Candelaria 
    %& \{ 94 \} 
    & 1174 &395 &239 &460\\
    (18) Rafael Uribe 
    %& \{ 36, 39, 53, 54, 55 \} 
    & 15282 &5048 &3058 &6108\\
    (19) Ciudad Bolívar 
    %& \{ 63, 64, 65, 66, 67, 68, 69, 70 \} 
    & 24827 &8215 &4966 &9940\\
    \cline{1-5}
      \textbf{TOTAL}   & \textbf{297260} & \textbf{98126} & \textbf{59483} & \textbf{118952} \\
    \cline{1-5}
    
    \end{tabular}
    %}
    \end{adjustwidth}
\end{table}%


Figure \ref{fig:BogotaSpace} shows an example of 1000 virtual places in the Euclidean map of Bogot\'a \cite{SecretariaBogotaMAP}; also, the figure shows the associated complex network of connected places (nodes are places and edges are routed between places), the graph was drawn with Gephi \cite{ICWSM09154}.

\begin{figure}[!ht]
    \centering
    %\includegraphics[width=\textwidth]{images/Fig2.pdf}
    \caption{{\bf Example of 1000 georeferenced places in Bogot\'a (left) and it's corresponding representation in the euclidean complex network (right).}}
    %\caption{{\bf Map of Bogot\'a and Bogot\'a complex network }}
    \label{fig:BogotaSpace}
\end{figure}

\subsection*{Individuals setup}
\textcolor{black}{An heterogeneous (varying gender, age, district and home) group of almost one million of individuals (998213) is generated using a stratified sampling based on the demographic information of the city for each district according to the projections to 2030} \cite{SecretariaBogota}. An individual is classified, according to her/his age, as: \textit{Child} = [0-9], \textit{Adolescence} = [10-19], \textit{Adult} = [19-49], \textit{Senior} = [50-69], and \textit{older} = 70+. Table \ref{tab:Demographic} shows the total demographic information of virtual people.


\begin{table}[!ht]
    \begin{adjustwidth}{-2in}{0in} % Comment out/remove adjustwidth
    \centering
    \caption{{\bf Demographic information of virtual people grouped by \textit{District}.} District (D), Total(T), Male(M), Female(F). }
    \label{tab:Demographic}%
        \resizebox{1.35\textwidth}{!}{%
        \begin{tabular}{lcccccccccccccccccc}
            \cline{1-19}  & &  & & \multicolumn{3}{c}{\textbf{Child }} & \multicolumn{3}{c}{\textbf{Adolescence}} & \multicolumn{3}{c}{\textbf{Adult}} & \multicolumn{3}{c}{\textbf{Senior}} & \multicolumn{3}{c}{\textbf{older}} \\
             \textbf{D} &  \multicolumn{3}{c}{\textbf{TOTAL}} & \multicolumn{3}{c}{\textbf{[0-9]}} & \multicolumn{3}{c}{\textbf{ [10-19]}} & \multicolumn{3}{c}{\textbf{ [19-49]}} & \multicolumn{3}{c}{\textbf{[50-69]}} & \multicolumn{3}{c}{\textbf{70+}} \\
            \cline{2-19}  & \textbf{T} & \textbf{M} & \textbf{F} & \textbf{T} & \textbf{M} & \textbf{F} & \textbf{T} & \textbf{M} & \textbf{F} & \textbf{T} & \textbf{M} & \textbf{F} & \textbf{T} & \textbf{M} & \textbf{F} & \textbf{T} & \textbf{M} & \textbf{F} \\
            \hline
            \hline
            (01) & 62358 &33485 & 28873 &11143 & 5601 & 5542 &4599 & 2337 & 2262 &28561 & 15163 & 13398 &14157 & 7990 & 6167 &3898 & 2394 & 1504    \\
            (02) & 17459 &9272 & 8187 &2176 & 1075 & 1101 &1199 & 598 & 601 &8473 & 4410 & 4063 &4148 & 2301 & 1847 &1463 & 888 & 575 \\
            (03) & 13145 &6541 & 6604 &2930 & 1371 & 1559 &1076 & 509 & 567 &5774 & 2856 & 2918 &2554 & 1340 & 1214 &811 & 465 & 346 \\
            (04) & 51501 &26341 & 25160 &13343 & 6472 & 6871 &4628 & 2269 & 2359 &22840 & 11683 & 11157 &8499 & 4625 & 3874 &2191 & 1292 & 899 \\
            (05) & 55236 &27907 & 27329 &16168 & 7801 & 8367 &5378 & 2621 & 2757 &24251 & 12321 & 11930 &7940 & 4286 & 3654 &1499 & 878 & 621  \\
            (06) & 25394 &12793 & 12601 &5865 & 2791 & 3074 &2228 & 1072 & 1156 &11582 & 5815 & 5767 &4340 & 2316 & 2024 &1379 & 799 & 580 \\
            (07) & 82103 &41953 & 40150 &22635 & 11015 & 11620 &7200 & 3542 & 3658 &37699 & 19349 & 18350 &12313 & 6712 & 5601 &2256 & 1335 & 921 \\
            (08) & 135750 &69517 & 66233 &32179 & 15606 & 16573 &10909 & 5349 & 5560 &63480 & 32467 & 31013 &24067 & 13080 & 10987 &5115 & 3015 & 2100\\
            (09) & 48288 &25416 & 22872 &10311 & 5122 & 5189 &3665 & 1840 & 1825 &23352 & 12250 & 11102 &8843 & 4923 & 3920 &2117 & 1281 & 836 \\
            (10) & 111026 &57864 & 53162 &22632 & 11102 & 11530 &8331 & 4132 & 4199 &52205 & 27028 & 25177 &21980 & 12094 & 9886 &5878 & 3508 & 2370 \\
            (11) & 149078 &78324 & 70754 &33063 & 16409 & 16654 &11747 & 5894 & 5853 &70984 & 37201 & 33783 &26900 & 14964 & 11936 &6384 & 3856 & 2528\\
            (12) & 30578 &15877 & 14701 &5002 & 2418 & 2584 &2052 & 1003 & 1049 &13456 & 6867 & 6589 &7579 & 4113 & 3466 &2489 & 1476 & 1013 \\
            (13) & 19180 &10230 & 8950 &2428 & 1205 & 1223 &1283 & 642 & 641 &8958 & 4680 & 4278 &4812 & 2674 & 2138 &1699 & 1029 & 670 \\
            (14) & 12536 &6210 & 6326 &2365 & 1099 & 1266 &947 & 445 & 502 &5670 & 2776 & 2894 &2742 & 1428 & 1314 &812 & 462 & 350 \\
            (15) & 13827 &7090 & 6737 &2999 & 1445 & 1554 &1117 & 544 & 573 &5968 & 3032 & 2936 &2826 & 1528 & 1298 &917 & 541 & 376 \\
            (16) & 32801 &16654 & 16147 &6186 & 2948 & 3238 &2474 & 1192 & 1282 &15382 & 7731 & 7651 &6563 & 3509 & 3054 &2196 & 1274 & 922 \\
            (17) & 3059 &1434 & 1625 &483 & 212 & 271 &278 & 123 & 155 &1369 & 633 & 736 &731 & 360 & 371 &198 & 106 & 92 \\
            (18) & 47610 &24149 & 23461 &11532 & 5536 & 5996 &4113 & 1995 & 2118 &21440 & 10850 & 10590 &8312 & 4471 & 3841 &2213 & 1297 & 916 \\
            (19) & 87284 &44552 & 42732 &25410 & 12375 & 13035 &8172 & 4024 & 4148 &38710 & 19868 & 18842 &12614 & 6883 & 5731 &2378 & 1402 & 976 \\
            \hline
            \textbf{} & \textbf{998213} & \textbf{515609} & \textbf{482604} & \textbf{228850} & \textbf{111603} & \textbf{117247} & \textbf{81396} & \textbf{40131} & \textbf{41265} & \textbf{460154} & \textbf{236980} & \textbf{223174} & \textbf{181920} & \textbf{99597} & \textbf{82323} & \textbf{45893} & \textbf{27298} & \textbf{18595} \\
            \hline
        \end{tabular} 
        }
    \end{adjustwidth}
\end{table}%


% Please add the following required packages to your document preamble:
% \usepackage{multirow}
\begin{table}[!ht]
\begin{adjustwidth}{-0.9in}{0in} %
    \centering
    \caption{{\bf \textcolor{black}{Parameters of INFEKTA and their estimations for COVID-19. }}}
    \label{tab:parameters}%\
    %\resizebox{\textwidth}{!}{%
\begin{tabular}{|c|l|c|c|c|c|c|c|}
\hline
\multicolumn{1}{|c|}{\multirow{2}{*}{\textbf{Symbol}}} & \multicolumn{1}{c|}{\multirow{2}{*}{\textbf{Description}}} & \multicolumn{5}{c|}{\textbf{COVID-19 estimations}}                                 & \multicolumn{1}{c|}{\multirow{2}{*}{\textbf{References}}} \\ \cline{3-7}
\multicolumn{1}{|c|}{}                                 & \multicolumn{1}{c|}{}                                      & \textbf{Child} & \textbf{Teen} & \textbf{Adult} & \textbf{Senior} & \textbf{Older} & \multicolumn{1}{c|}{}                                     \\ \hline
$\alpha$                                               & Probability of $S \rightarrow E$                           & \multicolumn{5}{c|}{0.180}                                                         & \cite{ferguson2020report, tuomisto2020agent}                                                          \\ \hline
$\beta$                                                & Probability of $E \rightarrow I_A$                         & 0.000          & \multicolumn{2}{c|}{0.800}     & \multicolumn{2}{c|}{0.200}       &  \cite{day2020covid}                                                             \\ \hline
$\gamma$                                               & Probability of $I_A \rightarrow I_S$                       & 0.000          & 0.008         & 0.058          & 0.195           & 0.350          &          \cite{verity2020estimates}                                               \\ \hline
$\theta$                                               & Probability of $I_S \rightarrow I_C$                       & 0.050           & 0.050         & 0.050          & 0.198           & 0.575          &           \cite{ferguson2020report}                                                \\ \hline
$\phi$                                                 & Probability of $I_C \rightarrow D$                         & \multicolumn{2}{c|}{0.400}     & \multicolumn{3}{c|}{0.500}                        &  \cite{ferguson2020report}                                                                                         \\ \hline
$\omega$                                               & Probability of $R \rightarrow M$                           & \multicolumn{5}{c|}{0.999}                                                         &                     -                                      \\ \hline
$\mathcal{T}_{E}$                                      & Time (days) at $E$                                         & \multicolumn{5}{c|}{$\Gamma (\alpha=5.100, \beta=0.860)$}                          &   \cite{flaxman2020report}                                                          \\ \hline
$\mathcal{T}_{I_A}$                                    & Time (days) at $I_A$                                       & 3              & \multicolumn{2}{c|}{14}        & \multicolumn{2}{c|}{5}           &   \cite{chang2020modelling}                                                        \\ \hline
$\mathcal{T}_{I_S}$                                    & Time (days) at $I_S$                                       & \multicolumn{5}{c|}{$Triangular(7, 8, 9)$}                                         &     \cite{zhao2020clinical, grasselli2020baseline}                                                                                   \\ \hline
$\mathcal{T}_{I_C}$                                    & Time (days) at $I_C$                                       & \multicolumn{5}{c|}{$Triangular(5, 7, 12)$}                                        &   \cite{zhao2020clinical}                                                                                   \\ \hline
$\mathcal{T}_{R}$                                      & Time (days) at $R$                                         & \multicolumn{5}{c|}{ $U (80, 100)$}                                                           &         -                                                  \\ \hline
\end{tabular}
% }
\end{adjustwidth}
\end{table}


Also, a sequence of activities was assigned randomly to each individual to define a diary routine. This was done according to the person's age and the hour of the day. For example, some agents \textit{Adolescence} go to school, and some agents \textit{Adult} go to work. \textcolor{black}{Time to start routine -going from Home to IP and return- is randomly selected in the interval from 4h and 7h returning between the 17h and 20h}. Some agents may move using the PTI system and some others while going directly to its destination place. The route an individual takes is defined according to the complex network \textcolor{black}. Figure \ref{fig:samples} shows three examples of different routines (paths over the graph) for the individuals.
        
\begin{figure}[!ht]
    \centering
    %\includegraphics[width=0.9\textwidth]{images/Fig3.pdf}
    \caption{{\bf \textcolor{black}{Example routines carried by individuals.}  Individual 38 (top): [Child, F, School, 1]; Individual 73128 (middle): [Adult, M, Workplace, 47]; Individual 349915 (bottom): [Older, F, Workplace, 90]. }}
    \label{fig:samples}
\end{figure}


% Place tables after the first paragraph in which they are cited.

The explicit impact level of medical preconditions on the state of the COVID-19 dynamic is not included in this preliminary modeling. We wrapped them in the transition rates and allow modelers to change and play with different rates. Therefore, we set the initial values of these rates as shown in Table \ref{tab:parameters}.


\subsection*{Social Distancing Rule Setting}
The level attribute of the social distancing rule for the COVID-19 in the virtual Bogot\'a city is defined as follows: 
\begin{itemize}
    \item {None}: No restrictions to the mobility neither to access to places.
    \item{Medium}: Many places and few stations are restricted (depending on the type, capacity, etc). Some type of individuals is restricted to stay at home (except those with the required mobility level). i.e., close 40\% of the places. %$U \sim (size(places)*0.3, size(places)*0.5)$.
    %\item{Medium}: Many places and few stations are restricted (depending on the type, capacity, etc). Some type of individuals is restricted to stay at home (except those with the required mobility level). i.e., randomly close  $U \sim (size(places)*0.5, size(places)*0.7)$.
    \item{Extreme}: Few places are accessible to persons while few stations are restricted. Almost every individual is restricted to stay at home (except those with the required mobility level). i.e., close 80\% of the places.  % $U \sim (size(places)*0.7, size(places)*0.9)$.
    % \item{Total}: Scare places are accessible to persons, and almost all stations are not accessible. Individuals are restricted to stay at home (except those with the required mobility level). i.e., randomly close  $U \sim (size(places)*0.9, size(places))$.
\end{itemize}    

%PLOS does not support heading levels beyond the 3rd (no 4th level headings).
%\subsection*{Experimental Settings}


\subsection*{Results}

%The INFEKTA implementation of the COVID-19 propagation model for Bogot\'a city is implemented using the simulation modeling software tool \textit{AnyLogic}, see \nameref{S1_Simulator}.
The methodology (Data preprocessing; places, population, and routes assignation; network creation) is available in a Github repository, see \nameref{S1_Repository}. \textcolor{black}{We run a total of 20 experiments and the results (COVID-19 dynamics, sensitive analysis, and social distance policies) show below are the mean of those experiments.} 


Figure \ref{fig:SimuladorDifferentHours} shows the state of the COVID-19 dynamics (propagation of the virus) after 100 days when at the beginning of the simulation, just fifty (50) individuals are considered at state Asymptomatic-Infected ($I_A$). \textcolor{black}{Figure \ref{fig:SimuladorDifferentHours} (left) shows the full dynamics over time. Notice that, using the parameters reported in the literature, the dynamics of the COVID-19 pandemic shows one wave. As expected, the number of asymptomatic, seriously, and critically infected cases grows exponentially when a social distancing policy is not enforced. Figure \ref{fig:SimuladorDifferentHours} (right) shows the COVID-19 dynamics at specific ticks (i.e., after 34 days - February 03 and after 67 days - March 07). For each tick, a map of Bogotá with the dynamics is presented. The map shows the percentage of individuals at each state per \textit{UPZ}. After 34 days, the majority of individuals have been Exposed, a bunch of individuals are in the infected states (asymptomatic, seriously, and critically) and few of them become recovered; After 67 days, all individuals have been exposed to the virus and stay in the recovered state.  Clearly, the transmission dynamics of the infectious disease (in this case COVID-19) emerge from the local interaction of the individuals.}


%\iffalse
\begin{figure}[!ht]
    \centering
     %\includegraphics[width=\textwidth]{images/Fig4.pdf}
    \caption{{\bf Evolution of the epidemic dynamics of INFEKTA.} \textcolor{black}{Full dynamics over time (left), and dynamics for each \textit{UPZ} at specific time (right).}}
    \label{fig:SimuladorDifferentHours}
\end{figure}
%\fi

\textcolor{black}{
We analyze the sensitivity to the infection rate ($\alpha$) parameter to check the robustness of the model. Sensitivity analysis is shown in Figure \ref{fig:SensitivityAlpha}. Notice that by increasing or decreasing the infection disease rate (Figure \ref{fig:SensitivityAlpha} (left)), the peak of the transmission dynamics is reached sooner or later on time. When low infection disease rates, the number of cases is also low, reducing the impact on the economy. On the other hand, for high infection disease rates (Figure \ref{fig:SensitivityAlpha} (right)) the peak is reached in an early stage, and around half of the population is on one of the infected states (Asymptomatic, Seriously, Critically).}

 
\begin{figure}[!ht]
    \centering
    %\includegraphics[width=\textwidth]{images/Fig5.pdf}
    \caption{{\bf Sensitive analysis for the infection probability $\alpha$. } $\alpha=0.09$ (left), $\alpha=0.18$ (middle), $\alpha=0.36$ (right).}
    \label{fig:SensitivityAlpha}
\end{figure}
 
 % Sensitive to recovery time ($\mathcal{T}_R$) is shown in Figure \ref{fig:SensitivityT_R}. If the recovery time is reduced to 2 days (Figure \ref{fig:SensitivityT_R} (left)) there is not a significant difference in the epidemic behavior with respect to the predefined 5 days. However, if recovery time is increased to 10 days (Figure \ref{fig:SensitivityT_R} (right)) the transmission disease dynamics show a second peak after 500 hours (approx 21 days).
 
Also, we try different scenarios where each one of the social distancing policies is enforced just after 15 simulation days, see Figure \ref{fig:SocialSeparationPolicies}. As can be noticed, it's evident how social distancing rules help to mitigate the exponential growth on the transmission disease dynamics (COVID-19), reducing the number of infectious cases (Asymptomatic,  Seriously, and Critically).  \textcolor{black}{Interestingly, when the extreme social distancing rule (access to approximately 80\% of interest places is restricted) the transmission disease dynamic displays a big second wave with more cases than the first wave.}


\begin{figure}[!ht]
    \centering
    %\includegraphics[width=\textwidth]{images/Fig6.pdf}
    \caption{{\bf Social Distancing after 100 days when initialized at day 15 and ended at day 60 of the simulation.} \textcolor{black}{None - No restrictions (left), Medium - close 40\% of places (middle), and Extreme - close 80\% of places (right).}}
    \label{fig:SocialSeparationPolicies}
\end{figure}

\textcolor{black}{Although our intention was not to predict geographic spread for the city, we observed similarities between the total Seriously-Infected cases in INFEKTA (we assume that individuals in Seriously-Infected state are cases tested in Bogotá) and the current concentration of COVID-19 cases confirmed in Bogotá, see Figure \ref{fig:mapCOVID}. The results show how UPZ with more cases found with INFEKTA matches with geographic areas with more COVID-19 cases. Then, how population distribution is generated from real density data of Bogot\'a, INFEKTA can be useful to explore policies by Zonal Planning Units (UPZ) or territorial divisions of a selected place providing to recommend actions for before, during, and after pandemic i.e., in planning and coordination efforts through leadership and coordination across sectors.} 

\begin{figure}[!ht]
    \centering
    %\includegraphics[width=\textwidth]{images/Fig7.pdf}
    \caption{{\bf \textcolor{black}{Comparison between total Seriously-Infected cases in INFEKTA (left) and the real COVID-19 cases confirmed in Bogotá (right). }} The colored boxes in the right map (confirmed cases map) corresponds  to the concentrations of the cases in 1000 meters on December 30, 2020, in Bogotá.}
    \label{fig:mapCOVID}
\end{figure}

\section*{Conclusions and Future Work}
Modeling the Transmission dynamic of an infectious disease such as the COVID-19 is not an easy task due to its highly complex nature. When using an agent-based model, several different characteristics can be modeled, for example, the demographic information of the population being studied, the set of places and the mobility of agents in the city or town under consideration, social distancing rules that may be enforced, and the special characteristics of the infectious disease being modeled. INFEKTA is an agent-based model that allows researchers to combine and study all of those characteristics.

Our preliminary results modeling the transmission dynamics of the coronavirus COVID-19 in Bogot\'a city, the largest and crowded city in Colombia, \textcolor{black}{indicate that INFEKTA may be a valuable asset for researchers and public health decision-makers for exploring future scenarios when applying different social distancing policy rules and controlling the expansion of an infectious disease.} Although we are doing a rough and no so real approximation of the transmission dynamics of the COVID19, we are able to obtain similar behaviors, in our preliminary experiments, to those reported for the COVID19 in the real world. Therefore, INFEKTA may be able to provide more accurate results if its parameters are set to real ones: disease transmission rates, virus, incubation periods, comorbidity, houses, interest places, routines, population size (close to nine millions of virtual individuals for the Bogot\'a city).

\textcolor{black}{
Despite the usefulness of the INFEKTA, there are some limitations. Since there are fewer people in the model (respect to real people in Bogotá), \textit{Transmilenio} stations would be less crowded than expected and the model could underestimate the transmission of the disease. Further, the model does not cover individual walking from homes to PTS because contact points correspond to a complex network presented in Figure \ref{fig:BogotaSpace}. Finally, the routines that each individual has in the simulation are equal day-to-day (i.e., Monday to Sunday with the same routine), this could influence the stochasticity nature of the model.}

Our future work will concentrate on studying the transmission of COVID-19 in Bogot\'a city by considering different scenarios of social distancing rules and by using more realistic information about: i) Relation between personal information and propagation rates of the COVID-19, ii) Places and routes, iii) Population size, and iv) Age and Medical preconditions.


\section*{Supporting information}

% Include only the SI item label in the paragraph heading. Use the \nameref{label} command to cite SI items in the text.
%\paragraph*{S1 Simulator.}
%\label{S1_Simulator}
%{\bf INFEKTA Anylogic Simulator.} A hands-on version where anybody can try to change some of the parameters is available at \textcolor{blue}{\href{https://cloud.anylogic.com/model/9806d370-f0a8-48d1-b3e1-3537721b39ba}{INFEKTA anylogic}}.

\paragraph*{S1 Repository.}
\label{S1_Repository}
{\bf INFEKTA repository.} A repository containing the source code of the simulator and a technical report explaining the modeling methodology is available at \textcolor{blue}{\href{https://github.com/japrietov/INFEKTA}{INFEKTA github}}.

%\section*{Acknowledgments}
%Cras egestas velit mauris, eu mollis turpis pellentesque sit amet. Interdum et malesuada fames ac ante ipsum primis in faucibus. Nam id pretium nisi. Sed ac quam id nisi malesuada congue. Sed interdum aliquet augue, at pellentesque quam rhoncus vitae.

\nolinenumbers

% Either type in your references using
% \begin{thebibliography}{}
% \bibitem{}
% Text
% \end{thebibliography}
%
% or
%
% Compile your BiBTeX database using our plos2015.bst
% style file and paste the contents of your .bbl file
% here. See http://journals.plos.org/plosone/s/latex for 
% step-by-step instructions.
% 
%\bibliography{references}

%\begin{thebibliography}{10}
%\bibitem{bib1}
%Conant GC, Wolfe KH.
%\newblock {{T}urning a hobby into a job: how duplicated genes find new
  %functions}.
%\newblock Nat Rev Genet. 2008 Dec;9(12):938--950.
%\end{thebibliography}
\begin{thebibliography}{100} % 100 is a random guess of the total number of
%references
\bibitem{lessler2015seven} Lessler J, Edmunds W, Halloran M, Hollingsworth T, Lloyd A.  Seven challengesfor model-driven data collection in experimental and observational studies.Epidemics. 2015;10:78–82.
\bibitem{Escobar-Ospina2019} Escobar-Ospina ME, Gómez J.  In:  Shapshak P, Balaji S, Kangueane P,Chiappelli F, Somboonwit C, Menezes LJ, et al., editors. Artificial Life andTherapeutic Vaccines Against Cancers that Originate in Viruses. Cham:  SpringerInternational Publishing; 2019. p. 149–305.
\bibitem{doi:10.1002/wsbm.45} An G, Mi Q, Dutta-Moscato J, Vodovotz Y.  Agent-based models in translationalsystems biology.  WIREs Systems Biology and Medicine. 2009;1(2):159–171.
\bibitem{Meyers:1338616} Meyers RA.  Encyclopedia of Complexity and Systems Science.  New York, NY:Springer; 2009.
\bibitem{Mitchell2005} Mitchell M, Newman M.  In:  Pagel M, editor. Complex Systems Theory andEvolution. Oxford University Press; 2005.
\bibitem{galea2010causal} Galea S, Riddle M, Kaplan GA.  Causal thinking and complex system approachesin epidemiology.  International journal of epidemiology. 2010;39(1):97–106.
\bibitem{ladyman2013complex} Ladyman J, Lambert J, Wiesner K.  What is a complex system?  EuropeanJournal for Philosophy of Science. 2013;3(1):33–67.
\bibitem{10.5555/2765616}  Komosinski M, Adamatzky A.  Artificial Life Models in Software.  2nd ed.Springer Publishing Company, Incorporated; 2014.
\bibitem{halloran2002containing}  Halloran ME, Longini IM, Nizam A, Yang Y.  Containing bioterrorist smallpox.Science. 2002;298(5597):1428–1432.
\bibitem{murray2002determinants} Murray M.  Determinants of cluster distribution in the molecular epidemiology oftuberculosis.  Proceedings of the National Academy of Sciences.2002;99(3):1538–1543.
\bibitem{ferguson2005strategies} Ferguson NM, Cummings DA, Cauchemez S, Fraser C, Riley S, Meeyai A, et al.Strategies for containing an emerging influenza pandemic in Southeast Asia.Nature. 2005;437(7056):209–214.
\bibitem{cooley2010protecting} Cooley P, Lee BY, Brown S, Cajka J, Chasteen B, Ganapathi L, et al.  Protectinghealth care workers:  a pandemic simulation based on Allegheny County.Influenza and other respiratory viruses. 2010;4(2):61–72.
\bibitem{epstein2011combining} Epstein JM, Pankajakshan R, Hammond RA.  Combining computational fluiddynamics and agent-based modeling:  A new approach to evacuation planning.PloS one. 2011;6(5):e20139.
\bibitem{enanoria2016effect} Enanoria WT, Liu F, Zipprich J, Harriman K, Ackley S, Blumberg S, et al.  Theeffect of contact investigations and public health interventions in the control andprevention of measles transmission:  a simulation study.  PloS one.2016;11(12):e0167160.
\bibitem{ferguson2020report} Ferguson N, Laydon D, Nedjati Gilani G, Imai N, Ainslie K, Baguelin M, et al.Report 9:  Impact of non-pharmaceutical interventions (NPIs) to reduceCOVID19 mortality and healthcare demand. 2020;.
\bibitem{chinazzi2020effect} Chinazzi M, Davis JT, Ajelli M, Gioannini C, Litvinova M, Merler S, et al.  Theeffect of travel restrictions on the spread of the 2019 novel coronavirus(COVID-19) outbreak.  Science. 2020;368(6489):395–400.
\bibitem{luke2012systems} Luke DA, Stamatakis KA.  Systems science methods in public health:  dynamics,networks, and agents.  Annual review of public health. 2012;33:357–376.
\bibitem{Merelli2015} Merelli E, Rucco M, Sloot P, Tesei L.  Topological Characterization of ComplexSystems:  Using Persistent Entropy.  Entropy. 2015;17(10):6872–6892.
\bibitem{Sayama2015} Sayama H.  Introduction to the modeling and analysis of complex systems.Binghamton University, SUNY; 2015.
\bibitem{VanDerHofstad2016} Van Der Hofstad R.  Random Graphs and Complex Networks Vol. I.. vol. I.Cambridge Series in Statistical and Probabilistic Mathematics; 2017.
\bibitem{Balaji2010} Balaji PG, Srinivasan D.  An introduction to multi-agent systems.  Studies inComputational Intelligence. 2010;310:1–27.
\bibitem{doi:10.4161/bioe.26570} Alcocer-Cuarón C, Rivera AL, Castaño VM.  Hierarchical structure of biologicalsystems.  Bioengineered. 2014;5(2):73–79.
\bibitem{willem2017lessons} Willem L, Verelst F, Bilcke J, Hens N, Beutels P.  Lessons from a decade ofindividual-based models for infectious disease transmission:  a systematic review(2006-2015).  BMC Infectious Diseases. 2017;17:612–.
\bibitem{garnett2011mathematical} Garnett GP, Cousens S, Hallett TB, Steketee R, Walker N.  Mathematical modelsin the evaluation of health programmes.  The Lancet. 2011;378(9790):515–525.
\bibitem{kermack1927contribution} Kermack WO, McKendrick AG.  A contribution to the mathematical theory ofepidemics.  Proceedings of the royal society of london Series A, Containing papersof a mathematical and physical character. 1927;115(772):700–721.
\bibitem{mossong2008social} Mossong J, Hens N, Jit M, Beutels P, Auranen K, Mikolajczyk R, et al.  Socialcontacts and mixing patterns relevant to the spread of infectious diseases.  PLoSmedicine. 2008;5(3).
\bibitem{salathe2010dynamics} Salathé M, Jones JH.  Dynamics and control of diseases in networks withcommunity structure.  PLoS computational biology. 2010;6(4).
\bibitem{jit2011modelling} Jit M, Brisson M.  Modelling the epidemiology of infectious diseases for decisionanalysis.  Pharmacoeconomics. 2011;29(5):371–386.
\bibitem{van2013modelling} van Kleef E, Robotham JV, Jit M, Deeny SR, Edmunds WJ.  Modelling thetransmission of healthcare associated infections:  a systematic review.  BMCinfectious diseases. 2013;13(1):294.
\bibitem{Russell2010}  Russell S, Norvig P.  Artificial intelligence a modern approach.  3rd ed. NewJersey:  Prentice-Hall; 2010.
\bibitem{salathe2010dynamics} Salathé M, Jones JH.  Dynamics and control of diseases in networks withcommunity structure.  PLoS computational biology. 2010;6(4).
\bibitem{Rodriguez2015a} Rodriguez A, Gomez J, Diaconescu A.  Towards Failure-Resistant MobileDistributed Systems Inspired by Swarm Intelligence and Trophallaxis.  In:Proceedings of the European Conference on Artificial Life 2015, At TheUniversity of York UK; 2015. p. 448–455.
\bibitem{Rodriguez2016} Rodríguez A, Gómez J, Diaconescu A.  Exploring Complex Networks with Failure-Prone Agents.  In:  Pichardo-Lagunas O, Miranda-Jiménez S, editors.Lecture Notes in Computer Science (including subseries Lecture Notes inArtificial Intelligence and Lecture Notes in Bioinformatics). vol. 10062 LNAI.Cham:  Lecture Notes In Computer Science; 2017. p. 81–98.
\bibitem{SubgerenciaTecnicayServiciosBogotaD.C.2019} www transmilenio gov co Subgerencia Técnica y Servicios Bogotá D C . TrazadosTroncales de TRANSMILENIO; 2019.  Available from:https://datosabiertos-transmilenio.hub.arcgis.com/datasets/trazados-troncales-de-transmilenio/data.
\bibitem{SecretariaBogota} Secretaría Distrital de Planeación. Visor de Proyecciones de Población SDP; 2017. Available from: http://www.sdp.gov.co/gestion-estudios-estrategicos/estudios-macro/proyecciones-de-poblacion.
\bibitem{SecretariaBogotaMAP} Secretaría Distrital de Planeación. Población UPZ Bogotá; 2017. Available from: https://bogota-laburbano.opendatasoft.com/explore/dataset/poblacion-upz-bogota/export/.
\bibitem{ICWSM09154} Bastian M, Heymann S, Jacomy M.  Gephi:  An Open Source Software forExploring and Manipulating Networks; 2009.
\bibitem{tuomisto2020agent}  Tuomisto JT, Yrjölä J, Kolehmainen M, Bonsdorff J, Pekkanen J, Tikkanen T.An agent-based epidemic model REINA for COVID-19 to identify destructivepolicies.  medRxiv. 2020;.
\bibitem{day2020covid} Day M. Covid-19:  four fifths of cases are asymptomatic, China figures indicate;2020.
\bibitem{verity2020estimates} Verity R, Okell LC, Dorigatti I, Winskill P, Whittaker C, Imai N, et al.Estimates of the severity of COVID-19 disease.  MedRxiv. 2020;.
\bibitem{flaxman2020report} Flaxman S, Mishra S, Gandy A, Unwin H, Coupland H, Mellan T, et al.  Report13:  Estimating the number of infections and the impact of non-pharmaceuticalinterventions on COVID-19 in 11 European countries. 2020;.
\bibitem{chang2020modelling}  Chang SL, Harding N, Zachreson C, Cliff OM, Prokopenko M.  Modellingtransmission and control of the COVID-19 pandemic in Australia.  arXiv preprintarXiv:200310218. 2020;.
\bibitem{zhao2020clinical}  Zhao W, Yu S, Zha X, Wang N, Pang Q, Li T, et al.  Clinical characteristics anddurations of hospitalized patients with COVID-19 in Beijing:  a retrospectivecohort study.  MedRxiv. 2020;.
\bibitem{grasselli2020baseline}   Grasselli G, Zangrillo A, Zanella A, Antonelli M, Cabrini L, Castelli A, et al.Baseline characteristics and outcomes of 1591 patients infected with SARS-CoV-2admitted to ICUs of the Lombardy Region, Italy.  Jama. 2020;323(16):1574–1581.
\bibitem{ObservatorioBogota} Observatorio de Salud de Bogotá. Casos confirmados Bogotá D.C; 2020. Available from: https://arcg.is/XSe1W
\end{thebibliography}


\end{document}
